# Supplementary material for: WTAP facilitates progression of hepatocellular carcinoma via m6A-HuR-dependent epigenetic silencing of ETS1
Source: Mol Cancer. 2019 Aug 22;18:127. doi: 10.1186/s12943-019-1053-8 (PMC6704583; doi:10.1186/s12943-019-1053-8)
Supplement: Supplementary file 1 — Table S1. Sequences of primers used in this study. (XLSX 9 kb) [file 12943_2019_1053_MOESM1_ESM.xlsx]

## Sheet: S1.Primers
Gene symbol	Forward primer	Reverse primer
GAPDH	GGAGCGAGATCCCTCCAAAAT	GGCTGTTGTCATACTTCTCATGG
WTAP	TTCCCAAGAAGGTTCGATTG	TGCAGACTCCTGCTGTTGTT
ETS1	GATAGTTGTGATCGCCTCACC	GTCCTCTGAGTCGAAGCTGTC
ETS2	CCCCTGTGGCTAACAGTTACA	AGGTAGCTTTTAAGGCTTGACTC
HuR	GGGTGACATCGGGAGAACG	CTGAACAGGCTTCGTAACTCAT
p21	CGATGGAACTTCGACTTTGTCA	GCACAAGGGTACAAGACAGTG
p27	AACGTGCGAGTGTCTAACGG	CCCTCTAGGGGTTTGTGATTCT
ZFP36L1	TCCAGCATAGCTTTAGCTTTGC	GGTCATCGGCGCTCAGAATAG
ETV6	GCTCAGTGTAGCATTAAGCAGG	CGAGGAAGCGTAACTCGGC
HMBOX1	CTTCAGCGACTTCGGCGTA	ATCATAACTGTTGCTAGGTGACG
SBF2	TCATCGTGGTAGGCTATGACC	CCAGGCTGACAAAACAACTCA
DIPK2A	TTCCGTCTGATGAAGGTTGGC	GCGCATTAAAGTAACTCCACAGT
SGK1	AGGATGGGTCTGAACGACTTT	GCCCTTTCCGATCACTTTCAAG
KDM5B	CCATAGCCGAGCAGACTGG	GGATACGTGGCGTAAAATGAAGT
ANKRD10-F	CGCATTTCGGCAAGTTGGAG	TCCTGCTTGAATCAGCCAGAC
MET	AGCAATGGGGAGTGTAAAGAGG	CCCAGTCTTGTACTCAGCAAC
LRP11	CGCAACGTCTGCAAGTTCG	TGGAGGCGCATCCTTTTCC
ALDH5A1	GACCTTGCCAGAATAATCACAGC	GGGTGTGGATAATGTCTCCGT
PDE3A	GAATCCCGTCACTTCGCTCAG	GAAACTCGTCTCAACAAGCCA
ETS1-MeRIP-3UTR	TGGGGAAACCCTGCTGAGACC	TCAAAATTCAGAGTCCAACCAACACG
ETS2-MeRIP-3UTR	CCCCAGGCTCGTGGACT	AATCCTGCCTTTCCTGGGTCCTC
p21-ChIP	GCGGCATTCCTGAAAGAAT	TGTGGGCCTCCCGGTC
p27-ChIP	TTGTATTTGGCGGCTGGACTC	GGAACTCGTCCCTTTCTACTTT
