# Supplementary material for: WTAP facilitates progression of hepatocellular carcinoma via m6A-HuR-dependent epigenetic silencing of ETS1
Source: Mol Cancer. 2019 Aug 22;18:127. doi: 10.1186/s12943-019-1053-8 (PMC6704583; doi:10.1186/s12943-019-1053-8)
Supplement: Supplementary file 2 — Table S2. Antibodies used in this work. (XLSX 9 kb) [file 12943_2019_1053_MOESM2_ESM.xlsx]

## Sheet: S2.Antibody
Antibody	Source	Identifier
anti-GAPDH	Proteintech	Cat#10494-1-AP
anti-β-actin	Proteintech	Cat#20536-1-AP
anti-WTAP (IF)	Proteintech	Cat#60188-1-Ig
anti-WTAP (WB, IHC, IP)	Abcam	Cat#ab195380
anti-ETS1	Proteintech	Cat#66598-1-Ig
anti-ETS1 (IP, IF)	Cell Signaling Technology	Cat#14069
anti-ETS2	Proteintech	Cat#12280-1-AP
anti-HuR	Santa Cruz Biotechnology	Cat#sc-5261
anti-p21 Waf1/Cip1	Cell Signaling Technology	Cat#2947
anti-p27 Kip1	Cell Signaling Technology	Cat#3686
anti-CDC25C	Proteintech	Cat#16485-1-AP
anti-CDK1	Proteintech	Cat#19532-1-AP
anti-cyclin A2	Proteintech	Cat#18202-1-AP
anti-cyclin B1	Proteintech	Cat#55004-1-AP
anti-Ki67 (IHC)	Proteintech	Cat#27309-1-AP
anti-LaminB1	Proteintech	Cat#12987-1-AP
Anti-N6-methyladenosine (m6A)	Millipore	Cat#MABE1006
anti-METTL3	Abcam	Cat#ab195352
anti-METTL14	Proteintech	Cat#26158-1-AP
anti-KIAA1429	Cell Signaling Technology	Cat#88358
