# Supplementary material for: WTAP facilitates progression of hepatocellular carcinoma via m6A-HuR-dependent epigenetic silencing of ETS1
Source: Mol Cancer. 2019 Aug 22;18:127. doi: 10.1186/s12943-019-1053-8 (PMC6704583; doi:10.1186/s12943-019-1053-8)
Supplement: Supplementary file 3 — Table S3. Target sequences of siRNAs or shRNAs used in this work. (XLSX 8 kb) [file 12943_2019_1053_MOESM3_ESM.xlsx]

## Sheet: S3. siRNA, shRNA
Gene symbol	Target sequence
siWTAP#1	GCUUUGGAGGGCAAGUACATT
siWTAP#2	GGUUCGAUUGAGUGAAACATT
siETS1#1	CCGUGCUGACCUCAAUAAGTT
siETS1#2	GGAAUUACUCACUGAUAAATT
siETS2	GCAAGGCAAACCAGUUAUATT
siHuR#1	AAGAGGCAAUUACCAGUUUCA
siHuR#2	AAUCUUAAGUUUCGUAAGUUA
siYTHDF2#1	GCCCAAUAAUGCAUAUACUTT
siYTHDF2#2	GCUCUGGAUAUAGUAGCAATT
siYTHDF2#3	GCGGGUCCAUUACUAGUAATT
shWTAP#1	GGCAAGTACACAGATCTTAAC
shWTAP#3	GCAACACAACCGAAGATGACT
