# Supplementary material for: WTAP facilitates progression of hepatocellular carcinoma via m6A-HuR-dependent epigenetic silencing of ETS1
Source: Mol Cancer. 2019 Aug 22;18:127. doi: 10.1186/s12943-019-1053-8 (PMC6704583; doi:10.1186/s12943-019-1053-8)
Supplement: Supplementary file 4 — Table S4. RNA-seq results in this work. (XLSX 3149 kb) [file 12943_2019_1053_MOESM4_ESM.xlsx]

## Sheet: S4. RNA-seq results
gene id	gene name	description	gene_type	GO_id	GO_term	KO_ID	KO_Description	kegg_id	kegg_term	locus	WTAP-KD-S1a_count	WTAP-KD-S1b_count	WTAP-KD-S1c_count	WTAP-KD-NCa_count	WTAP-KD-NCb_count	WTAP-KD-NCc_count	WTAP-KD-S1a_FPKM	WTAP-KD-S1b_FPKM	WTAP-KD-S1c_FPKM	WTAP-KD-NCa_FPKM	WTAP-KD-NCb_FPKM	WTAP-KD-NCc_FPKM	G2(KD)	G1(NC)	log2FC	Pvalue	Qvalue	updown
ENSG00000134853	PDGFRA	platelet derived growth factor receptor alpha [Source:HGNC Symbol;Acc:HGNC:8803]	protein_coding	GO:0040011|GO:0023052|GO:0008152|GO:0000003|GO:0005623|GO:0022414|GO:0032991|GO:0098772|GO:0016020|GO:0032502|GO:0003824|GO:0009987|GO:0030054|GO:0051179|GO:0004871|GO:0048511|GO:0050896|GO:0097367|GO:0042698|GO:0071704|GO:0044237|GO:0040017|GO:0007165|GO:0048870|GO:0043227|GO:0043167|GO:0003006|GO:0048856|GO:0043234|GO:0023057|GO:0071944|GO:0050793|GO:0097159|GO:0008283|GO:0016043|GO:0031224|GO:…	locomotion|signaling|metabolic process|reproduction|cell|reproductive process|macromolecular complex|molecular function regulator|membrane|developmental process|catalytic activity|cellular process|cell junction|localization|signal transducer activity|rhythmic process|response to stimulus|carbohydrate derivative binding|ovulation cycle|organic substance metabolic process|cellular metabolic process…	K04363	platelet-derived growth factor receptor alpha[2.7.10.1]	hsa05200|hsa04151|hsa05206|hsa04010|hsa04060|hsa05166|hsa04144|hsa04014|hsa04810|hsa04015|hsa04510|hsa04020|hsa04630|hsa04072|hsa05231|hsa05215|hsa04540|hsa01521|hsa05218|hsa05214|hsa05230	Pathways in cancer - Homo sapiens (human)|PI3K-Akt signaling pathway - Homo sapiens (human)|MicroRNAs in cancer - Homo sapiens (human)|MAPK signaling pathway - Homo sapiens (human)|Cytokine-cytokine receptor interaction - Homo sapiens (human)|HTLV-I infection - Homo sapiens (human)|Endocytosis - Homo sapiens (human)|Ras signaling pathway - Homo sapiens (human)|Regulation of actin cytoskeleton - H…	4:54229097-54298247	1278	1573	1175	104	86	146	8.76059	9.06812	8.55223	0.925362	0.7591	1.06122	8.79365	0.915228	3.26426	2.67e-64	7.36e-60	UP
ENSG00000152558	TMEM123	transmembrane protein 123 [Source:HGNC Symbol;Acc:HGNC:30138]	protein_coding	GO:0005623|GO:0016020|GO:0009987|GO:0043227|GO:0071944|GO:0016043|GO:0031224|GO:0009986|GO:0005886|GO:0005515|GO:0004872|GO:0005622|GO:0043229|GO:0031982|GO:0032535|GO:0009897|GO:0016021|GO:0008219|GO:0097708|GO:0005737|GO:0070265|GO:0031410|GO:0008361|GO:0070267|GO:0045793	cell|membrane|cellular process|membrane-bounded organelle|cell periphery|cellular component organization|intrinsic component of membrane|cell surface|plasma membrane|protein binding|receptor activity|intracellular|intracellular organelle|vesicle|regulation of cellular component size|external side of plasma membrane|integral component of membrane|cell death|intracellular vesicle|cytoplasm|necrotic…	-	-	-	-	11:102396332-102470384	789	988	880	4144	4565	5191	7.30352	7.69127	8.64921	49.791	54.4119	50.9514	7.88133	51.7181	-2.71416	4.81e-63	6.62e-59	DOWN
ENSG00000132855	ANGPTL3	angiopoietin like 3 [Source:HGNC Symbol;Acc:HGNC:491]	protein_coding	GO:0040011|GO:0005576|GO:0023052|GO:0008152|GO:0005623|GO:0098772|GO:0032502|GO:0009987|GO:0051179|GO:0050896|GO:0097367|GO:0030234|GO:0071704|GO:0044237|GO:0040017|GO:0007165|GO:0048870|GO:0043227|GO:0043167|GO:0048856|GO:0033036|GO:0050793|GO:0007155|GO:0040012|GO:0009986|GO:0019222|GO:0044877|GO:0042995|GO:0005515|GO:0007154|GO:0009893|GO:0005622|GO:0012505|GO:0065009|GO:0023051|GO:0009653|GO:…	locomotion|extracellular region|signaling|metabolic process|cell|molecular function regulator|developmental process|cellular process|localization|response to stimulus|carbohydrate derivative binding|enzyme regulator activity|organic substance metabolic process|cellular metabolic process|positive regulation of locomotion|signal transduction|cell motility|membrane-bounded organelle|ion binding|anat…	-	-	hsa04979	Cholesterol metabolism - Homo sapiens (human)	1:62597487-62606159	294	291	270	1351	1423	1630	6.343	5.27991	6.18515	37.8338	39.5322	37.2894	5.93602	38.2185	-2.6867	9.7e-57	8.9e-53	DOWN
ENSG00000117528	ABCD3	ATP binding cassette subfamily D member 3 [Source:HGNC Symbol;Acc:HGNC:67]	protein_coding	GO:0008152|GO:0005623|GO:0016020|GO:0003824|GO:0009987|GO:0051179|GO:0005215|GO:0050896|GO:0097367|GO:0071704|GO:0044237|GO:0031090|GO:0043227|GO:0043167|GO:0033036|GO:0097159|GO:0016043|GO:0031224|GO:0005515|GO:0022857|GO:0005622|GO:0016787|GO:0009058|GO:0043229|GO:0009056|GO:0036094|GO:0016817|GO:0042493|GO:0006810|GO:0043621|GO:0044281|GO:0044249|GO:0016021|GO:0055114|GO:0006996|GO:0044255|GO:…	metabolic process|cell|membrane|catalytic activity|cellular process|localization|transporter activity|response to stimulus|carbohydrate derivative binding|organic substance metabolic process|cellular metabolic process|organelle membrane|membrane-bounded organelle|ion binding|macromolecule localization|organic cyclic compound binding|cellular component organization|intrinsic component of membrane|…	K05677	ATP-binding cassette, subfamily D (ALD), member 3[-]	hsa04146|hsa02010	Peroxisome - Homo sapiens (human)|ABC transporters - Homo sapiens (human)	1:94418455-94518666	760	870	680	2974	3297	4061	5.52505	5.31898	5.24893	28.0634	30.8631	31.3044	5.36432	30.077	-2.48719	1.84e-54	1.27e-50	DOWN
ENSG00000105887	MTPN	myotrophin [Source:HGNC Symbol;Acc:HGNC:15667]	protein_coding	GO:0005576|GO:0040007|GO:0008152|GO:0005623|GO:0032991|GO:0032502|GO:0009987|GO:0050896|GO:0071704|GO:0044237|GO:0043227|GO:0048856|GO:0043234|GO:0050793|GO:0097159|GO:0009628|GO:0016043|GO:0016049|GO:0019222|GO:0051091|GO:0048589|GO:0042995|GO:0009893|GO:0006950|GO:0005622|GO:0045927|GO:0065009|GO:0009653|GO:0009605|GO:0005615|GO:0009058|GO:0043229|GO:0006807|GO:0048646|GO:0051716|GO:0040008|GO:…	extracellular region|growth|metabolic process|cell|macromolecular complex|developmental process|cellular process|response to stimulus|organic substance metabolic process|cellular metabolic process|membrane-bounded organelle|anatomical structure development|protein complex|regulation of developmental process|organic cyclic compound binding|response to abiotic stimulus|cellular component organizati…	-	-	-	-	7:135926761-135977353	502	387	386	1859	2486	3200	8.72404	5.65603	7.12264	41.9343	55.6306	58.9677	7.16757	52.1775	-2.86387	2.7e-45	1.48e-41	DOWN
ENSG00000103994	ZNF106	zinc finger protein 106 [Source:HGNC Symbol;Acc:HGNC:12886]	protein_coding	GO:0023052|GO:0005623|GO:0016020|GO:0009987|GO:0050896|GO:0007165|GO:0043227|GO:0043167|GO:0097159|GO:0005515|GO:0007154|GO:0005622|GO:0043229|GO:0051716|GO:0050794|GO:1901698|GO:0019904|GO:0003676|GO:0010033|GO:0007166|GO:0009725|GO:0005737|GO:0043231|GO:0043169|GO:0071310|GO:0071417|GO:0010243|GO:0005634|GO:0046872|GO:0031981|GO:0017124|GO:0032870|GO:0007167|GO:0003723|GO:0005730|GO:0005829|GO:…	signaling|cell|membrane|cellular process|response to stimulus|signal transduction|membrane-bounded organelle|ion binding|organic cyclic compound binding|protein binding|cell communication|intracellular|intracellular organelle|cellular response to stimulus|regulation of cellular process|response to nitrogen compound|protein domain specific binding|nucleic acid binding|response to organic substance…	-	-	-	-	15:42412823-42491123	303	358	246	1120	1255	1682	1.0972	1.09022	0.945838	5.26426	5.85174	6.45831	1.04442	5.85811	-2.48774	5.95e-44	2.73e-40	DOWN
ENSG00000166741	NNMT	nicotinamide N-methyltransferase [Source:HGNC Symbol;Acc:HGNC:7861]	protein_coding	GO:0008152|GO:0005623|GO:0032502|GO:0003824|GO:0009987|GO:0050896|GO:0032259|GO:0071704|GO:0044237|GO:0048856|GO:0016740|GO:0005622|GO:0009058|GO:0006807|GO:0034641|GO:0042493|GO:0006139|GO:0019637|GO:0048513|GO:0044281|GO:0044249|GO:0006725|GO:1901698|GO:0051186|GO:0010033|GO:0046483|GO:0005737|GO:0048731|GO:0007275|GO:0008168|GO:0010243|GO:0006796|GO:0005829|GO:0031100|GO:0008170|GO:0009165|GO:…	metabolic process|cell|developmental process|catalytic activity|cellular process|response to stimulus|methylation|organic substance metabolic process|cellular metabolic process|anatomical structure development|transferase activity|intracellular|biosynthetic process|nitrogen compound metabolic process|cellular nitrogen compound metabolic process|response to drug|nucleobase-containing compound meta…	K00541	nicotinamide N-methyltransferase[2.1.1.1]	hsa01100|hsa00760	Metabolic pathways - Homo sapiens (human)|Nicotinate and nicotinamide metabolism - Homo sapiens (human)	11:114257787-114313285	698	699	737	67	84	83	9.93002	8.36292	11.1327	1.23722	1.53877	1.25205	9.80856	1.34268	2.86892	1.91e-43	7.5e-40	UP
ENSG00000170044	ZPLD1	zona pellucida like domain containing 1 [Source:HGNC Symbol;Acc:HGNC:27022]	protein_coding	GO:0005576|GO:0005623|GO:0016020|GO:0031090|GO:0043227|GO:0031224|GO:0031012|GO:0005622|GO:0043229|GO:0031982|GO:0016021|GO:0005578|GO:0097708|GO:0005737|GO:0012506|GO:0030659|GO:0031410	extracellular region|cell|membrane|organelle membrane|membrane-bounded organelle|intrinsic component of membrane|extracellular matrix|intracellular|intracellular organelle|vesicle|integral component of membrane|proteinaceous extracellular matrix|intracellular vesicle|cytoplasm|vesicle membrane|cytoplasmic vesicle membrane|cytoplasmic vesicle	-	-	-	-	3:102099244-102479841	485	534	403	47	35	44	6.82477	6.31937	6.0213	0.858465	0.634188	0.656525	6.38848	0.716393	3.15665	4.78e-43	1.65e-39	UP
ENSG00000176907	TCIM	transcriptional and immune response regulator [Source:HGNC Symbol;Acc:HGNC:1357]	protein_coding	GO:0023052|GO:0008152|GO:0005623|GO:0016020|GO:0002376|GO:0032502|GO:0009987|GO:0051179|GO:0050896|GO:0071704|GO:0044237|GO:0007165|GO:0006955|GO:0043227|GO:0048856|GO:0033036|GO:0023057|GO:0051641|GO:0071944|GO:1903829|GO:0050793|GO:0009628|GO:0002682|GO:0002520|GO:0019222|GO:0005886|GO:0005515|GO:0007154|GO:0009893|GO:0006950|GO:0005622|GO:1904951|GO:0065009|GO:0023051|GO:0009058|GO:0043229|GO:…	signaling|metabolic process|cell|membrane|immune system process|developmental process|cellular process|localization|response to stimulus|organic substance metabolic process|cellular metabolic process|signal transduction|immune response|membrane-bounded organelle|anatomical structure development|macromolecule localization|negative regulation of signaling|cellular localization|cell periphery|positi…	-	-	-	-	8:40153455-40155308	2811	3675	2875	554	501	591	121.654	133.754	132.112	31.1208	27.919	27.1207	129.173	28.7202	2.16917	2.15e-42	6.57e-39	UP
ENSG00000180861	LINC01559	long intergenic non-protein coding RNA 1559 [Source:HGNC Symbol;Acc:HGNC:26598]	lincRNA	-	-	-	-	-	-	12:13371089-13387167	791	915	797	87	108	137	11.8964	11.573	12.7273	1.69839	2.09152	2.18479	12.0656	1.99157	2.59892	1.26e-41	3.47e-38	UP
ENSG00000138823	MTTP	microsomal triglyceride transfer protein [Source:HGNC Symbol;Acc:HGNC:7467]	protein_coding	GO:0008152|GO:0005623|GO:0032991|GO:0016020|GO:0009987|GO:0051179|GO:0005215|GO:0048511|GO:0050896|GO:0007623|GO:0071704|GO:0044237|GO:0043227|GO:0097006|GO:0033036|GO:0071944|GO:0016043|GO:0005886|GO:0042995|GO:0005515|GO:0005622|GO:0012505|GO:0008289|GO:0009058|GO:0043229|GO:0006807|GO:0043235|GO:0045184|GO:0032940|GO:0031982|GO:0006810|GO:0022607|GO:0034185|GO:0044249|GO:0005794|GO:0042592|GO:…	metabolic process|cell|macromolecular complex|membrane|cellular process|localization|transporter activity|rhythmic process|response to stimulus|circadian rhythm|organic substance metabolic process|cellular metabolic process|membrane-bounded organelle|regulation of plasma lipoprotein particle levels|macromolecule localization|cell periphery|cellular component organization|plasma membrane|cell proj…	K14463	microsomal triglyceride transfer protein large subunit[-]	hsa04975	Fat digestion and absorption - Homo sapiens (human)	4:99563761-99623999	622	615	459	1839	2045	2630	5.66164	4.70775	4.43612	21.7275	23.9686	25.3838	4.93517	23.6933	-2.26331	1.38e-39	3.47e-36	DOWN
ENSG00000081041	CXCL2	C-X-C motif chemokine ligand 2 [Source:HGNC Symbol;Acc:HGNC:4603]	protein_coding	GO:0040011|GO:0005576|GO:0023052|GO:0002376|GO:0009987|GO:0051179|GO:0050896|GO:0040017|GO:0051707|GO:0002684|GO:0007165|GO:0006955|GO:0048870|GO:0050900|GO:0002682|GO:0008283|GO:0040012|GO:0005515|GO:0007154|GO:0006950|GO:0065009|GO:0023051|GO:0009605|GO:0005615|GO:0009607|GO:0051716|GO:0050794|GO:2000147|GO:0005102|GO:0051272|GO:0010469|GO:0006935|GO:0043207|GO:0002685|GO:0050921|GO:0002687|GO:…	locomotion|extracellular region|signaling|immune system process|cellular process|localization|response to stimulus|positive regulation of locomotion|response to other organism|positive regulation of immune system process|signal transduction|immune response|cell motility|leukocyte migration|regulation of immune system process|cell proliferation|regulation of locomotion|protein binding|cell communi…	K05505	C-X-C motif chemokine 1/2/3[-]	hsa04060|hsa05167|hsa04062|hsa04621|hsa04668|hsa04064|hsa04657|hsa05132|hsa05134	Cytokine-cytokine receptor interaction - Homo sapiens (human)|Kaposi's sarcoma-associated herpesvirus infection - Homo sapiens (human)|Chemokine signaling pathway - Homo sapiens (human)|NOD-like receptor signaling pathway - Homo sapiens (human)|TNF signaling pathway - Homo sapiens (human)|NF-kappa B signaling pathway - Homo sapiens (human)|IL-17 signaling pathway - Homo sapiens (human)|Salmonella…	4:74097035-74099293	1454	1865	1578	289	266	296	51.191	55.2197	58.9896	13.207	12.059	11.0502	55.1335	12.1054	2.18728	1.85e-39	4.24e-36	UP
ENSG00000154736	ADAMTS5	ADAM metallopeptidase with thrombospondin type 1 motif 5 [Source:HGNC Symbol;Acc:HGNC:221]	protein_coding	GO:0005576|GO:0008152|GO:0005623|GO:0032502|GO:0003824|GO:0009987|GO:0050896|GO:0097367|GO:0071704|GO:0044237|GO:0051707|GO:0043227|GO:0043167|GO:0048856|GO:0016043|GO:0044877|GO:0005515|GO:0006950|GO:0031012|GO:0005622|GO:0012505|GO:0016787|GO:0050840|GO:0009653|GO:0009605|GO:0005615|GO:0009607|GO:0009058|GO:0043229|GO:0006807|GO:0005539|GO:0008233|GO:0008201|GO:0050839|GO:0005102|GO:0032403|GO:…	extracellular region|metabolic process|cell|developmental process|catalytic activity|cellular process|response to stimulus|carbohydrate derivative binding|organic substance metabolic process|cellular metabolic process|response to other organism|membrane-bounded organelle|ion binding|anatomical structure development|cellular component organization|macromolecular complex binding|protein binding|res…	-	-	-	-	21:26917912-26966513	22	35	29	201	197	282	0.194921	0.260788	0.272821	2.31158	2.24751	2.64934	0.242843	2.40281	-3.30663	4.37e-38	9.26e-35	DOWN
ENSG00000117500	TMED5	transmembrane p24 trafficking protein 5 [Source:HGNC Symbol;Acc:HGNC:24251]	protein_coding	GO:0005623|GO:0016020|GO:0009987|GO:0051179|GO:0031090|GO:0043227|GO:0033036|GO:0016043|GO:0031224|GO:0005515|GO:0005789|GO:0005622|GO:0042175|GO:0012505|GO:0043229|GO:0045184|GO:0006810|GO:0016021|GO:0005794|GO:0006996|GO:0010256|GO:0005783|GO:0008104|GO:0005737|GO:0043231|GO:0015031|GO:0007030|GO:0071702|GO:0033116|GO:0005801|GO:0005793|GO:0070971|GO:0015833|GO:0042886|GO:0090161	cell|membrane|cellular process|localization|organelle membrane|membrane-bounded organelle|macromolecule localization|cellular component organization|intrinsic component of membrane|protein binding|endoplasmic reticulum membrane|intracellular|nuclear outer membrane-endoplasmic reticulum membrane network|endomembrane system|intracellular organelle|establishment of protein localization|transport|int…	-	-	-	-	1:93149742-93180728	1193	1298	989	3454	3492	4612	6.33505	5.79656	5.57628	23.8072	23.8771	25.9686	5.90263	24.551	-2.05635	8.35e-38	1.64e-34	DOWN
ENSG00000182934	SRPRA	SRP receptor subunit alpha [Source:HGNC Symbol;Acc:HGNC:11307]	protein_coding	GO:0005576|GO:0023052|GO:0005623|GO:0032991|GO:0016020|GO:0003824|GO:0009987|GO:0051179|GO:0050896|GO:0097367|GO:0031090|GO:0007165|GO:0043227|GO:0043167|GO:0033036|GO:0043234|GO:0051641|GO:0097159|GO:0031224|GO:0044877|GO:0005789|GO:0007154|GO:0006950|GO:0005622|GO:0042175|GO:0012505|GO:0016787|GO:0005615|GO:0043229|GO:0051716|GO:0036094|GO:0050794|GO:0045184|GO:0031982|GO:0016817|GO:0043021|GO:…	extracellular region|signaling|cell|macromolecular complex|membrane|catalytic activity|cellular process|localization|response to stimulus|carbohydrate derivative binding|organelle membrane|signal transduction|membrane-bounded organelle|ion binding|macromolecule localization|protein complex|cellular localization|organic cyclic compound binding|intrinsic component of membrane|macromolecular complex…	K13431	signal recognition particle receptor subunit alpha[-]	hsa03060	Protein export - Homo sapiens (human)	11:126262919-126269144	2831	3585	3012	604	623	768	33.1123	35.2635	37.4062	9.16987	9.38289	9.52491	35.2607	9.35922	1.9136	3.23e-36	5.92e-33	UP
ENSG00000268104	SLC6A14	solute carrier family 6 member 14 [Source:HGNC Symbol;Acc:HGNC:11047]	protein_coding	GO:0005576|GO:0008152|GO:0005623|GO:0016020|GO:0009987|GO:0051179|GO:0005215|GO:0050896|GO:0071704|GO:0044237|GO:0005326|GO:0043227|GO:0071944|GO:0031224|GO:0005886|GO:0042995|GO:0022857|GO:0005615|GO:0006807|GO:0031982|GO:0006810|GO:0009636|GO:0031226|GO:0006520|GO:0044281|GO:0016021|GO:0006082|GO:0005328|GO:0005903|GO:0070062|GO:1903561|GO:0031253|GO:0006836|GO:0005887|GO:0015075|GO:0031526|GO:…	extracellular region|metabolic process|cell|membrane|cellular process|localization|transporter activity|response to stimulus|organic substance metabolic process|cellular metabolic process|neurotransmitter transporter activity|membrane-bounded organelle|cell periphery|intrinsic component of membrane|plasma membrane|cell projection|transmembrane transporter activity|extracellular space|nitrogen com…	-	-	-	-	X:116436622-116461458	1660	2182	1458	300	244	365	28.6191	31.6365	26.6897	6.71345	5.41672	6.67253	28.9818	6.26756	2.20917	3.59e-36	6.18e-33	UP
ENSG00000106366	SERPINE1	serpin family E member 1 [Source:HGNC Symbol;Acc:HGNC:8583]	protein_coding	GO:0040011|GO:0005576|GO:0023052|GO:0008152|GO:0005623|GO:0098772|GO:0016020|GO:0002376|GO:0032502|GO:0009987|GO:0051179|GO:0048511|GO:0050896|GO:0007623|GO:0030234|GO:0071704|GO:0044237|GO:0040017|GO:0051707|GO:0002684|GO:0007165|GO:0048870|GO:0043227|GO:0048856|GO:0023057|GO:0050900|GO:0071944|GO:0050793|GO:0002682|GO:0016043|GO:0009892|GO:0007155|GO:0040012|GO:0019222|GO:0005886|GO:0040013|GO:…	locomotion|extracellular region|signaling|metabolic process|cell|molecular function regulator|membrane|immune system process|developmental process|cellular process|localization|rhythmic process|response to stimulus|circadian rhythm|enzyme regulator activity|organic substance metabolic process|cellular metabolic process|positive regulation of locomotion|response to other organism|positive regulati…	K03982	plasminogen activator inhibitor 1[-]	hsa04218|hsa04390|hsa04371|hsa05142|hsa04066|hsa04933|hsa04610|hsa04115	Cellular senescence - Homo sapiens (human)|Hippo signaling pathway - Homo sapiens (human)|Apelin signaling pathway - Homo sapiens (human)|Chagas disease (American trypanosomiasis) - Homo sapiens (human)|HIF-1 signaling pathway - Homo sapiens (human)|AGE-RAGE signaling pathway in diabetic complications - Homo sapiens (human)|Complement and coagulation cascades - Homo sapiens (human)|p53 signaling …	7:101127089-101139266	22269	27401	22554	4914	5273	6308	560.124	579.61	602.346	160.433	170.781	168.238	580.693	166.484	1.80239	7.38e-36	1.2e-32	UP
ENSG00000162368	CMPK1	cytidine/uridine monophosphate kinase 1 [Source:HGNC Symbol;Acc:HGNC:18170]	protein_coding	GO:0005576|GO:0008152|GO:0005623|GO:0003824|GO:0009987|GO:0097367|GO:0071704|GO:0044237|GO:0043227|GO:0043167|GO:0097159|GO:0016740|GO:0005622|GO:0005615|GO:0009058|GO:0043229|GO:0006807|GO:0036094|GO:0034641|GO:0031982|GO:0006139|GO:0019637|GO:0044281|GO:0044249|GO:1901135|GO:0006725|GO:0046483|GO:0016772|GO:0005737|GO:0000166|GO:0043231|GO:1901657|GO:0070062|GO:1903561|GO:0032555|GO:0005634|GO:…	extracellular region|metabolic process|cell|catalytic activity|cellular process|carbohydrate derivative binding|organic substance metabolic process|cellular metabolic process|membrane-bounded organelle|ion binding|organic cyclic compound binding|transferase activity|intracellular|extracellular space|biosynthetic process|intracellular organelle|nitrogen compound metabolic process|small molecule bi…	K13800	UMP-CMP kinase [EC:2.7.4.- ][-]	hsa01100|hsa00240	Metabolic pathways - Homo sapiens (human)|Pyrimidine metabolism - Homo sapiens (human)	1:47333797-47378839	1687	2049	1555	4636	5010	6050	23.1424	23.6385	22.6497	82.5491	88.497	88.003	23.1435	86.3497	-1.89958	1.17e-35	1.79e-32	DOWN
ENSG00000180776	ZDHHC20	zinc finger DHHC-type containing 20 [Source:HGNC Symbol;Acc:HGNC:20749]	protein_coding	GO:0008152|GO:0005623|GO:0016020|GO:0003824|GO:0009987|GO:0071704|GO:0044237|GO:0071944|GO:0031224|GO:0016740|GO:0005886|GO:0009058|GO:0006807|GO:0044249|GO:0016021|GO:0016746|GO:0019538|GO:0044267|GO:0042157|GO:0016747|GO:0036211|GO:0034645|GO:0016409|GO:0042158|GO:0006464|GO:0006497|GO:0019706|GO:0018345	metabolic process|cell|membrane|catalytic activity|cellular process|organic substance metabolic process|cellular metabolic process|cell periphery|intrinsic component of membrane|transferase activity|plasma membrane|biosynthetic process|nitrogen compound metabolic process|cellular biosynthetic process|integral component of membrane|transferase activity, transferring acyl groups|protein metabolic p…	-	-	-	-	13:21372573-21459370	287	295	264	861	893	1184	2.10667	1.82105	2.05758	8.20339	8.44042	9.21543	1.9951	8.61975	-2.11118	1.02e-34	1.48e-31	DOWN
ENSG00000177425	PAWR	pro-apoptotic WT1 regulator [Source:HGNC Symbol;Acc:HGNC:8614]	protein_coding	GO:0023052|GO:0008152|GO:0005623|GO:0002376|GO:0000988|GO:0032502|GO:0009987|GO:0050896|GO:0071704|GO:0044237|GO:0002683|GO:0000989|GO:0002684|GO:0007165|GO:0006955|GO:0043227|GO:0023057|GO:0050793|GO:0002682|GO:0008283|GO:0016043|GO:0009892|GO:0007155|GO:0019222|GO:0005515|GO:0007154|GO:0009893|GO:0006950|GO:0030155|GO:0005622|GO:0045321|GO:0023051|GO:0002253|GO:0009058|GO:0043229|GO:0006807|GO:…	signaling|metabolic process|cell|immune system process|transcription factor activity, protein binding|developmental process|cellular process|response to stimulus|organic substance metabolic process|cellular metabolic process|negative regulation of immune system process|transcription factor activity, transcription factor binding|positive regulation of immune system process|signal transduction|immu…	-	-	-	-	12:79574979-79691097	978	1144	876	2686	2861	3368	5.23738	5.15213	4.98102	18.6706	19.7284	19.1248	5.12351	19.1746	-1.90399	1.64e-34	2.26e-31	DOWN
ENSG00000145332	KLHL8	kelch like family member 8 [Source:HGNC Symbol;Acc:HGNC:18644]	protein_coding	GO:0008152|GO:0005623|GO:0032991|GO:0003824|GO:0009987|GO:0071704|GO:0044237|GO:0043227|GO:0016740|GO:1902494|GO:0005622|GO:0043229|GO:0006807|GO:0009056|GO:1990234|GO:0019787|GO:0043231|GO:0019538|GO:0000151|GO:0044267|GO:0004842|GO:0030163|GO:0005634|GO:0031981|GO:0036211|GO:0006508|GO:1901565|GO:0044265|GO:0031461|GO:0005654|GO:0051603|GO:0044257|GO:0031463|GO:0006464|GO:0019941|GO:0032446|GO:…	metabolic process|cell|macromolecular complex|catalytic activity|cellular process|organic substance metabolic process|cellular metabolic process|membrane-bounded organelle|transferase activity|catalytic complex|intracellular|intracellular organelle|nitrogen compound metabolic process|catabolic process|transferase complex|ubiquitin-like protein transferase activity|intracellular membrane-bounded o…	-	-	-	-	4:87160103-87240314	138	168	118	518	520	723	0.646315	0.661702	0.586795	3.14899	3.13594	3.59049	0.631604	3.29181	-2.38179	3.71e-34	4.87e-31	DOWN
ENSG00000213694	S1PR3	sphingosine-1-phosphate receptor 3 [Source:HGNC Symbol;Acc:HGNC:3167]	protein_coding	GO:0023052|GO:0005623|GO:0016020|GO:0032502|GO:0009987|GO:0004871|GO:0050896|GO:0007165|GO:0048856|GO:0071944|GO:0050793|GO:0008283|GO:0031224|GO:0005886|GO:0044877|GO:0005515|GO:0004872|GO:0007154|GO:0006950|GO:0038023|GO:0009653|GO:0008289|GO:0051716|GO:0048523|GO:0050794|GO:0001817|GO:0009888|GO:0050839|GO:0005102|GO:0032403|GO:0019725|GO:0031226|GO:0004888|GO:0008284|GO:0001816|GO:0016021|GO:…	signaling|cell|membrane|developmental process|cellular process|signal transducer activity|response to stimulus|signal transduction|anatomical structure development|cell periphery|regulation of developmental process|cell proliferation|intrinsic component of membrane|plasma membrane|macromolecular complex binding|protein binding|receptor activity|cell communication|response to stress|signaling rece…	K04290	sphingosine 1-phosphate receptor 3[-]	hsa04080|hsa04071	Neuroactive ligand-receptor interaction - Homo sapiens (human)|Sphingolipid signaling pathway - Homo sapiens (human)	9:88991447-89005010	1230	1495	1215	243	209	307	7.76425	7.93636	8.14347	1.99102	1.69879	2.05486	7.94803	1.91489	2.05333	4.26e-34	5.33e-31	UP
ENSG00000106771	TMEM245	transmembrane protein 245 [Source:HGNC Symbol;Acc:HGNC:1363]	protein_coding	GO:0016020|GO:0031224|GO:0016021	membrane|intrinsic component of membrane|integral component of membrane	-	-	-	-	9:109015152-109119945	643	819	613	1874	1936	2502	4.03254	4.31954	4.08194	15.255	15.634	16.6381	4.14467	15.8424	-1.93446	6.64e-34	7.95e-31	DOWN
ENSG00000052802	MSMO1	methylsterol monooxygenase 1 [Source:HGNC Symbol;Acc:HGNC:10545]	protein_coding	GO:0008152|GO:0005623|GO:0016020|GO:0003824|GO:0009987|GO:0071704|GO:0044237|GO:0016491|GO:0043227|GO:0043167|GO:0071944|GO:0031224|GO:0005886|GO:0005789|GO:0005622|GO:0042175|GO:0012505|GO:0009058|GO:0043229|GO:0044281|GO:0016021|GO:0055114|GO:0044255|GO:0005783|GO:0016705|GO:0006082|GO:0006629|GO:0005737|GO:0004497|GO:0043231|GO:0043169|GO:0016125|GO:0006066|GO:0008610|GO:0046872|GO:0016709|GO:…	metabolic process|cell|membrane|catalytic activity|cellular process|organic substance metabolic process|cellular metabolic process|oxidoreductase activity|membrane-bounded organelle|ion binding|cell periphery|intrinsic component of membrane|plasma membrane|endoplasmic reticulum membrane|intracellular|nuclear outer membrane-endoplasmic reticulum membrane network|endomembrane system|biosynthetic pr…	K07750	methylsterol monooxygenase[1.14.13.72]	hsa01100|hsa00100	Metabolic pathways - Homo sapiens (human)|Steroid biosynthesis - Homo sapiens (human)	4:165327623-165343160	789	721	688	2028	2265	2725	13.4753	10.3558	12.4764	44.9578	49.8113	49.3489	12.1025	48.0393	-1.98891	9.37e-34	1.08e-30	DOWN
ENSG00000146409	SLC18B1	solute carrier family 18 member B1 [Source:HGNC Symbol;Acc:HGNC:21573]	protein_coding	GO:0005623|GO:0016020|GO:0051179|GO:0005215|GO:0071944|GO:0031224|GO:0005886|GO:0022857|GO:0006810|GO:0031226|GO:0016021|GO:0005887|GO:0055085	cell|membrane|localization|transporter activity|cell periphery|intrinsic component of membrane|plasma membrane|transmembrane transporter activity|transport|intrinsic component of plasma membrane|integral component of membrane|integral component of plasma membrane|transmembrane transport	-	-	-	-	6:132769370-132798553	132	119	117	441	553	710	3.81119	2.88948	3.58683	16.5272	20.5593	21.7367	3.42917	19.6077	-2.51549	2.08e-33	2.29e-30	DOWN
ENSG00000169067	ACTBL2	actin, beta like 2 [Source:HGNC Symbol;Acc:HGNC:17780]	protein_coding	GO:0005576|GO:0005623|GO:0097367|GO:0043227|GO:0043167|GO:0097159|GO:0005515|GO:0005622|GO:0005615|GO:0043229|GO:0036094|GO:0031982|GO:0005737|GO:0000166|GO:0070062|GO:1903561|GO:0032555|GO:0035639|GO:0005856|GO:0017076|GO:0030554|GO:0032559|GO:0005524	extracellular region|cell|carbohydrate derivative binding|membrane-bounded organelle|ion binding|organic cyclic compound binding|protein binding|intracellular|extracellular space|intracellular organelle|small molecule binding|vesicle|cytoplasm|nucleotide binding|extracellular exosome|extracellular vesicle|purine ribonucleotide binding|purine ribonucleoside triphosphate binding|cytoskeleton|purine…	-	-	-	-	5:57480016-57482809	252	326	263	29	12	24	7.23682	7.8732	8.0194	1.08098	0.443735	0.730812	7.70981	0.751843	3.35819	2.63e-33	2.79e-30	UP
ENSG00000198363	ASPH	aspartate beta-hydroxylase [Source:HGNC Symbol;Acc:HGNC:757]	protein_coding	GO:0023052|GO:0008152|GO:0005623|GO:0009055|GO:0016020|GO:0032502|GO:0003824|GO:0009987|GO:0051179|GO:0005198|GO:0071704|GO:0044237|GO:0031090|GO:0016491|GO:0043227|GO:0043167|GO:0048856|GO:0071944|GO:0008283|GO:0016043|GO:0031224|GO:0019222|GO:0005886|GO:0005515|GO:0005789|GO:0008307|GO:0009893|GO:0005622|GO:0042175|GO:0012505|GO:0065009|GO:0023051|GO:0009653|GO:0043229|GO:0006807|GO:0048523|GO:…	signaling|metabolic process|cell|electron carrier activity|membrane|developmental process|catalytic activity|cellular process|localization|structural molecule activity|organic substance metabolic process|cellular metabolic process|organelle membrane|oxidoreductase activity|membrane-bounded organelle|ion binding|anatomical structure development|cell periphery|cell proliferation|cellular component …	-	-	-	-	8:61500556-61714640	8288	10734	7753	1757	1800	2452	20.2319	22.0361	20.0954	5.56718	5.65794	6.34684	20.7878	5.85732	1.82742	5.09e-33	5.19e-30	UP
ENSG00000151967	SCHIP1	schwannomin interacting protein 1 [Source:HGNC Symbol;Acc:HGNC:15678]	protein_coding	-	-	-	-	-	-	3:159839861-159897360	17	24	24	156	185	318	0.119633	0.142034	0.179328	1.42493	1.67634	2.37284	0.146998	1.82471	-3.63379	1.71e-32	1.68e-29	DOWN
ENSG00000121361	KCNJ8	potassium voltage-gated channel subfamily J member 8 [Source:HGNC Symbol;Acc:HGNC:6269]	protein_coding	GO:0005623|GO:0032991|GO:0016020|GO:0002376|GO:0032502|GO:0009987|GO:0051179|GO:0005215|GO:0050896|GO:0097367|GO:1902495|GO:0051707|GO:0043227|GO:0043167|GO:0048856|GO:0043234|GO:0071944|GO:0097159|GO:0009628|GO:0031224|GO:0005886|GO:0005515|GO:0004872|GO:0022857|GO:0006950|GO:0005622|GO:0009605|GO:0009607|GO:0043229|GO:0036094|GO:0008076|GO:0006810|GO:0005102|GO:0048513|GO:0031226|GO:0003013|GO:…	cell|macromolecular complex|membrane|immune system process|developmental process|cellular process|localization|transporter activity|response to stimulus|carbohydrate derivative binding|transmembrane transporter complex|response to other organism|membrane-bounded organelle|ion binding|anatomical structure development|protein complex|cell periphery|organic cyclic compound binding|response to abioti…	K05001	potassium inwardly-rectifying channel subfamily J member 8[-]	hsa04022	cGMP-PKG signaling pathway - Homo sapiens (human)	12:21764955-21775581	157	187	191	575	672	816	4.34986	4.35716	5.61885	20.6785	23.9742	23.9726	4.77529	22.8751	-2.26012	1.99e-31	1.89e-28	DOWN
ENSG00000082146	STRADB	STE20-related kinase adaptor beta [Source:HGNC Symbol;Acc:HGNC:13205]	protein_coding	GO:0023052|GO:0008152|GO:0005623|GO:0016020|GO:0032502|GO:0003824|GO:0009987|GO:0051179|GO:0050896|GO:0097367|GO:0071704|GO:0044237|GO:0007165|GO:0043227|GO:0043167|GO:0048856|GO:0033036|GO:0023057|GO:0051641|GO:0097159|GO:0016043|GO:0031224|GO:0016740|GO:0019222|GO:0005515|GO:0007154|GO:0009893|GO:0006950|GO:0005622|GO:0065009|GO:0023051|GO:0009653|GO:0043229|GO:0006807|GO:0051716|GO:0048523|GO:…	signaling|metabolic process|cell|membrane|developmental process|catalytic activity|cellular process|localization|response to stimulus|carbohydrate derivative binding|organic substance metabolic process|cellular metabolic process|signal transduction|membrane-bounded organelle|ion binding|anatomical structure development|macromolecule localization|negative regulation of signaling|cellular localizat…	K17532	STE20-related kinase adapter protein beta[-]	hsa04150|hsa04152	mTOR signaling pathway - Homo sapiens (human)|AMPK signaling pathway - Homo sapiens (human)	2:201387858-201480846	71	112	62	370	372	437	0.920031	1.22052	0.853044	6.22331	6.20703	6.00446	0.997866	6.14493	-2.62248	2.14e-31	1.96e-28	DOWN
ENSG00000163739	CXCL1	C-X-C motif chemokine ligand 1 [Source:HGNC Symbol;Acc:HGNC:4602]	protein_coding	GO:0040011|GO:0005576|GO:0023052|GO:0005623|GO:0098772|GO:0002376|GO:0032502|GO:0009987|GO:0051179|GO:0050896|GO:0030234|GO:0040017|GO:0051707|GO:0002684|GO:0007165|GO:0006955|GO:0048870|GO:0043227|GO:0048856|GO:0050900|GO:0002682|GO:0008283|GO:0016043|GO:0040012|GO:0005515|GO:0007154|GO:0006950|GO:0005622|GO:0012505|GO:0065009|GO:0045321|GO:0023051|GO:0009605|GO:0005615|GO:0009607|GO:0043229|GO:…	locomotion|extracellular region|signaling|cell|molecular function regulator|immune system process|developmental process|cellular process|localization|response to stimulus|enzyme regulator activity|positive regulation of locomotion|response to other organism|positive regulation of immune system process|signal transduction|immune response|cell motility|membrane-bounded organelle|anatomical structur…	K05505	C-X-C motif chemokine 1/2/3[-]	hsa04060|hsa05167|hsa04062|hsa04621|hsa04668|hsa05146|hsa04657|hsa05323|hsa05132|hsa05120|hsa05134	Cytokine-cytokine receptor interaction - Homo sapiens (human)|Kaposi's sarcoma-associated herpesvirus infection - Homo sapiens (human)|Chemokine signaling pathway - Homo sapiens (human)|NOD-like receptor signaling pathway - Homo sapiens (human)|TNF signaling pathway - Homo sapiens (human)|Amoebiasis - Homo sapiens (human)|IL-17 signaling pathway - Homo sapiens (human)|Rheumatoid arthritis - Homo …	4:73869393-73871242	6061	7153	6026	1531	1501	1743	314.36	312.002	331.858	103.071	100.245	95.8585	319.407	99.7247	1.67937	2.55e-31	2.27e-28	UP
ENSG00000121579	NAA50	N(alpha)-acetyltransferase 50, NatE catalytic subunit [Source:HGNC Symbol;Acc:HGNC:29533]	protein_coding	GO:0005576|GO:0008152|GO:0005623|GO:0032991|GO:0003824|GO:0009987|GO:0071704|GO:0044237|GO:0043227|GO:0016043|GO:0016740|GO:0005515|GO:1902494|GO:0005622|GO:0005615|GO:0043229|GO:0006807|GO:0031982|GO:0007049|GO:0006996|GO:0007062|GO:0006325|GO:1990234|GO:0016746|GO:0005737|GO:0007059|GO:0043231|GO:0070062|GO:0019538|GO:1903561|GO:0044267|GO:0000819|GO:0034087|GO:0016747|GO:0005634|GO:0036211|GO:…	extracellular region|metabolic process|cell|macromolecular complex|catalytic activity|cellular process|organic substance metabolic process|cellular metabolic process|membrane-bounded organelle|cellular component organization|transferase activity|protein binding|catalytic complex|intracellular|extracellular space|intracellular organelle|nitrogen compound metabolic process|vesicle|cell cycle|organe…	-	-	-	-	3:113716460-113746300	1597	1627	1196	3736	4563	5436	8.35158	7.15545	6.641	25.3599	30.7265	30.1434	7.38268	28.7433	-1.96101	5.74e-31	4.82e-28	DOWN
ENSG00000145386	CCNA2	cyclin A2 [Source:HGNC Symbol;Acc:HGNC:1578]	protein_coding	GO:0023052|GO:0008152|GO:0005623|GO:0032991|GO:0032502|GO:0003824|GO:0009987|GO:0050896|GO:0071704|GO:0044237|GO:0007165|GO:0043227|GO:0048856|GO:0043234|GO:0009628|GO:0008283|GO:0016043|GO:0016740|GO:0019222|GO:0005515|GO:1902494|GO:0007154|GO:0009893|GO:0006950|GO:0005622|GO:0009058|GO:0043229|GO:0006807|GO:0051716|GO:0050794|GO:0001666|GO:0090102|GO:0034641|GO:0035556|GO:0006139|GO:0048144|GO:…	signaling|metabolic process|cell|macromolecular complex|developmental process|catalytic activity|cellular process|response to stimulus|organic substance metabolic process|cellular metabolic process|signal transduction|membrane-bounded organelle|anatomical structure development|protein complex|response to abiotic stimulus|cell proliferation|cellular component organization|transferase activity|regu…	K06627	cyclin A[-]	hsa05165|hsa05203|hsa05169|hsa04218|hsa05161|hsa04110|hsa04152|hsa04914	Human papillomavirus infection - Homo sapiens (human)|Viral carcinogenesis - Homo sapiens (human)|Epstein-Barr virus infection - Homo sapiens (human)|Cellular senescence - Homo sapiens (human)|Hepatitis B - Homo sapiens (human)|Cell cycle - Homo sapiens (human)|AMPK signaling pathway - Homo sapiens (human)|Progesterone-mediated oocyte maturation - Homo sapiens (human)	4:121816444-121823933	406	465	322	1058	1415	1758	7.1486	6.88548	6.0199	24.18	32.0811	32.8219	6.68466	29.6943	-2.15126	5.77e-31	4.82e-28	DOWN
ENSG00000172602	RND1	Rho family GTPase 1 [Source:HGNC Symbol;Acc:HGNC:18314]	protein_coding	GO:0023052|GO:0005623|GO:0016020|GO:0032502|GO:0003824|GO:0009987|GO:0030054|GO:0050896|GO:0097367|GO:0007165|GO:0043227|GO:0043167|GO:0048856|GO:0071944|GO:0097159|GO:0016043|GO:0007155|GO:0005886|GO:0005515|GO:0007154|GO:0030155|GO:0005622|GO:0016787|GO:0043229|GO:0051716|GO:0048523|GO:0036094|GO:0050794|GO:0035556|GO:0016817|GO:0097435|GO:0005102|GO:0048468|GO:0001882|GO:0006996|GO:0005912|GO:…	signaling|cell|membrane|developmental process|catalytic activity|cellular process|cell junction|response to stimulus|carbohydrate derivative binding|signal transduction|membrane-bounded organelle|ion binding|anatomical structure development|cell periphery|organic cyclic compound binding|cellular component organization|cell adhesion|plasma membrane|protein binding|cell communication|regulation of …	K07531	Rho family GTPase 1[-]	hsa04360	Axon guidance - Homo sapiens (human)	12:48857145-48865898	1096	1384	1123	235	257	259	16.9899	18.0427	18.4841	4.7285	5.12992	4.25724	17.8389	4.70522	1.92269	5.48e-30	4.44e-27	UP
ENSG00000127329	PTPRB	protein tyrosine phosphatase, receptor type B [Source:HGNC Symbol;Acc:HGNC:9665]	protein_coding	GO:0008152|GO:0005623|GO:0032991|GO:0016020|GO:0002376|GO:0032502|GO:0003824|GO:0009987|GO:0051179|GO:0004871|GO:0050896|GO:0071704|GO:0044237|GO:0031090|GO:0006955|GO:0043227|GO:0048856|GO:0071944|GO:0031224|GO:0005886|GO:0005515|GO:0004872|GO:0005622|GO:0012505|GO:0038023|GO:0016787|GO:0045321|GO:0009653|GO:0043229|GO:0006807|GO:0048646|GO:0043235|GO:0002366|GO:0032940|GO:0031982|GO:0006810|GO:…	metabolic process|cell|macromolecular complex|membrane|immune system process|developmental process|catalytic activity|cellular process|localization|signal transducer activity|response to stimulus|organic substance metabolic process|cellular metabolic process|organelle membrane|immune response|membrane-bounded organelle|anatomical structure development|cell periphery|intrinsic component of membran…	K05694	receptor-type tyrosine-protein phosphatase beta[3.1.3.48]	hsa04520	Adherens junction - Homo sapiens (human)	12:70515866-70637440	453	588	400	70	56	84	2.12557	2.32028	1.99286	0.426335	0.33835	0.417933	2.14624	0.394206	2.44479	5.84e-30	4.6e-27	UP
ENSG00000023608	SNAPC1	small nuclear RNA activating complex polypeptide 1 [Source:HGNC Symbol;Acc:HGNC:11134]	protein_coding	GO:0008152|GO:0005623|GO:0032991|GO:0009987|GO:0071704|GO:0044237|GO:0043227|GO:0043234|GO:0097159|GO:0019222|GO:0005622|GO:0009058|GO:0043229|GO:0006807|GO:0050794|GO:0005667|GO:0034641|GO:0006139|GO:0031323|GO:0044249|GO:0006725|GO:0003676|GO:0046483|GO:0043231|GO:0051171|GO:0005634|GO:0051252|GO:0031981|GO:0016070|GO:0034645|GO:0010467|GO:0010468|GO:0003677|GO:0005654|GO:0044798|GO:0006355|GO:…	metabolic process|cell|macromolecular complex|cellular process|organic substance metabolic process|cellular metabolic process|membrane-bounded organelle|protein complex|organic cyclic compound binding|regulation of metabolic process|intracellular|biosynthetic process|intracellular organelle|nitrogen compound metabolic process|regulation of cellular process|transcription factor complex|cellular ni…	-	-	-	-	14:61762357-61796428	124	176	113	532	472	588	3.746	4.47141	3.62462	20.861	18.3606	18.8353	3.94734	19.3523	-2.29355	1.58e-29	1.21e-26	DOWN
ENSG00000076248	UNG	uracil DNA glycosylase [Source:HGNC Symbol;Acc:HGNC:12572]	protein_coding	GO:0008152|GO:0005623|GO:0002376|GO:0032502|GO:0003824|GO:0009987|GO:0050896|GO:0071704|GO:0044237|GO:0002684|GO:0006955|GO:0043227|GO:0048856|GO:0050793|GO:0097159|GO:0002682|GO:0002520|GO:0019222|GO:0044877|GO:0005515|GO:0009893|GO:0006950|GO:0005622|GO:0016787|GO:0045321|GO:0043229|GO:0006807|GO:0009056|GO:0051716|GO:0048523|GO:0050794|GO:0002366|GO:0034641|GO:0046649|GO:0043021|GO:0050776|GO:…	metabolic process|cell|immune system process|developmental process|catalytic activity|cellular process|response to stimulus|organic substance metabolic process|cellular metabolic process|positive regulation of immune system process|immune response|membrane-bounded organelle|anatomical structure development|regulation of developmental process|organic cyclic compound binding|regulation of immune sy…	K03648	uracil-DNA glycosylase[3.2.2.27]	hsa05340|hsa03410	Primary immunodeficiency - Homo sapiens (human)|Base excision repair - Homo sapiens (human)	12:109097574-109110992	155	190	160	510	545	641	1.97722	2.03828	2.16711	8.44442	8.95196	8.67024	2.06087	8.68887	-2.07591	3.02e-29	2.25e-26	DOWN
ENSG00000159921	GNE	glucosamine (UDP-N-acetyl)-2-epimerase/N-acetylmannosamine kinase [Source:HGNC Symbol;Acc:HGNC:23657]	protein_coding	GO:0008152|GO:0005623|GO:0003824|GO:0009987|GO:0097367|GO:0071704|GO:0044237|GO:0043167|GO:0016853|GO:0097159|GO:0007155|GO:0016740|GO:0005515|GO:0005622|GO:0016787|GO:0009058|GO:0006807|GO:0036094|GO:0044262|GO:0034641|GO:0005975|GO:0006139|GO:0044281|GO:1901135|GO:0006725|GO:0006082|GO:0046483|GO:0016798|GO:0016772|GO:0005737|GO:0000166|GO:0016854|GO:0043169|GO:0046835|GO:0032555|GO:0016773|GO:…	metabolic process|cell|catalytic activity|cellular process|carbohydrate derivative binding|organic substance metabolic process|cellular metabolic process|ion binding|isomerase activity|organic cyclic compound binding|cell adhesion|transferase activity|protein binding|intracellular|hydrolase activity|biosynthetic process|nitrogen compound metabolic process|small molecule binding|cellular carbohydr…	K12409	bifunctional UDP-N-acetylglucosamine 2-epimerase / N-acetylmannosamine kinase[2.7.1.60]	hsa01100|hsa00520	Metabolic pathways - Homo sapiens (human)|Amino sugar and nucleotide sugar metabolism - Homo sapiens (human)	9:36214441-36277056	1550	1959	1486	304	309	236	12.9847	13.8013	13.2177	3.30559	3.33316	2.09634	13.3346	2.9117	2.19524	3.12e-29	2.26e-26	UP
ENSG00000271303	SRXN1	sulfiredoxin 1 [Source:HGNC Symbol;Acc:HGNC:16132]	protein_coding	GO:0008152|GO:0005623|GO:0016209|GO:0003824|GO:0009987|GO:0050896|GO:0097367|GO:0016491|GO:0043167|GO:0097159|GO:0005515|GO:0006950|GO:0005622|GO:0051716|GO:0032542|GO:0036094|GO:0009636|GO:0006979|GO:0055114|GO:0016667|GO:0033554|GO:0005737|GO:0000166|GO:0098869|GO:0032555|GO:0034599|GO:0035639|GO:0017076|GO:0005829|GO:0030554|GO:0032559|GO:0005524	metabolic process|cell|antioxidant activity|catalytic activity|cellular process|response to stimulus|carbohydrate derivative binding|oxidoreductase activity|ion binding|organic cyclic compound binding|protein binding|response to stress|intracellular|cellular response to stimulus|sulfiredoxin activity|small molecule binding|response to toxic substance|response to oxidative stress|oxidation-reducti…	-	-	-	-	20:646615-653370	1014	1436	1204	193	181	303	30.1557	35.9147	38.0187	7.45016	6.9312	9.55486	34.6964	7.97874	2.12055	5.07e-29	3.58e-26	UP
ENSG00000076770	MBNL3	muscleblind like splicing regulator 3 [Source:HGNC Symbol;Acc:HGNC:20564]	protein_coding	GO:0008152|GO:0005623|GO:0032502|GO:0009987|GO:0071704|GO:0044237|GO:0043227|GO:0043167|GO:0048856|GO:0050793|GO:0097159|GO:0019222|GO:0005515|GO:0005622|GO:0043229|GO:0006807|GO:0048523|GO:0050794|GO:0034641|GO:0061061|GO:0006139|GO:0031323|GO:0045596|GO:0006725|GO:0003676|GO:0046483|GO:0005737|GO:0045595|GO:0043231|GO:0007275|GO:0051171|GO:0043169|GO:0051147|GO:0005634|GO:0051252|GO:0051148|GO:…	metabolic process|cell|developmental process|cellular process|organic substance metabolic process|cellular metabolic process|membrane-bounded organelle|ion binding|anatomical structure development|regulation of developmental process|organic cyclic compound binding|regulation of metabolic process|protein binding|intracellular|intracellular organelle|nitrogen compound metabolic process|negative reg…	-	-	-	-	X:132369317-132489968	1314	1346	981	3046	3315	4226	4.4095	3.79862	3.49544	13.2679	14.3244	15.0374	3.90119	14.2099	-1.86491	6.31e-29	4.24e-26	DOWN
ENSG00000225733	FGD5-AS1	FGD5 antisense RNA 1 [Source:HGNC Symbol;Acc:HGNC:40410]	antisense	-	-	-	-	-	-	3:14920347-14948424	717	802	695	1746	1881	2629	5.99582	5.64013	6.17096	18.9518	20.2542	23.3115	5.93564	20.8392	-1.81182	6.24e-29	4.24e-26	DOWN
ENSG00000081051	AFP	alpha fetoprotein [Source:HGNC Symbol;Acc:HGNC:317]	protein_coding	GO:0005576|GO:0023052|GO:0008152|GO:0000003|GO:0005623|GO:0022414|GO:0032502|GO:0009987|GO:0048511|GO:0050896|GO:0042698|GO:0071704|GO:0044237|GO:0042445|GO:0007165|GO:0043227|GO:0043167|GO:0003006|GO:0048856|GO:0022602|GO:0005515|GO:0019953|GO:0007154|GO:0048609|GO:0005622|GO:0012505|GO:0005615|GO:0043229|GO:0006807|GO:0051716|GO:0050794|GO:0008406|GO:0042180|GO:0048513|GO:0044281|GO:0010817|GO:…	extracellular region|signaling|metabolic process|reproduction|cell|reproductive process|developmental process|cellular process|rhythmic process|response to stimulus|ovulation cycle|organic substance metabolic process|cellular metabolic process|hormone metabolic process|signal transduction|membrane-bounded organelle|ion binding|developmental process involved in reproduction|anatomical structure de…	K16144	alpha-fetoprotein[-]	hsa04390	Hippo signaling pathway - Homo sapiens (human)	4:73431138-73456174	5810	6926	5706	13884	14770	17000	107.786	108.058	112.398	334.333	352.831	334.416	109.414	340.526	-1.63797	7.05e-29	4.62e-26	DOWN
ENSG00000146376	ARHGAP18	Rho GTPase activating protein 18 [Source:HGNC Symbol;Acc:HGNC:21035]	protein_coding	GO:0040011|GO:0023052|GO:0005623|GO:0098772|GO:0016020|GO:0032502|GO:0009987|GO:0051179|GO:0050896|GO:0030234|GO:0007165|GO:0048870|GO:0043227|GO:0048856|GO:0071944|GO:0050793|GO:0016043|GO:0040012|GO:0005886|GO:0005515|GO:0007154|GO:0005622|GO:0065009|GO:0023051|GO:0009653|GO:0043229|GO:0051716|GO:0050794|GO:0035556|GO:0097435|GO:0050839|GO:0032535|GO:0008047|GO:0022607|GO:0051128|GO:0043254|GO:…	locomotion|signaling|cell|molecular function regulator|membrane|developmental process|cellular process|localization|response to stimulus|enzyme regulator activity|signal transduction|cell motility|membrane-bounded organelle|anatomical structure development|cell periphery|regulation of developmental process|cellular component organization|regulation of locomotion|plasma membrane|protein binding|ce…	-	-	-	-	6:129576132-129710225	1218	1513	1109	3344	3091	3860	20.2504	21.1549	19.5775	72.1654	66.1735	68.0493	20.3276	68.7961	-1.75889	1.25e-28	8.03e-26	DOWN
ENSG00000184007	PTP4A2	protein tyrosine phosphatase type IVA, member 2 [Source:HGNC Symbol;Acc:HGNC:9635]	protein_coding	GO:0005576|GO:0008152|GO:0005623|GO:0016020|GO:0003824|GO:0009987|GO:0071704|GO:0044237|GO:0043227|GO:0071944|GO:0005886|GO:0005622|GO:0012505|GO:0016787|GO:0005615|GO:0043229|GO:0006807|GO:0031982|GO:0005768|GO:0016788|GO:0097708|GO:0005737|GO:0043231|GO:0070062|GO:0019538|GO:1903561|GO:0042578|GO:0044267|GO:0005769|GO:0005634|GO:0006796|GO:0036211|GO:0005829|GO:0031410|GO:0016311|GO:0016791|GO:…	extracellular region|metabolic process|cell|membrane|catalytic activity|cellular process|organic substance metabolic process|cellular metabolic process|membrane-bounded organelle|cell periphery|plasma membrane|intracellular|endomembrane system|hydrolase activity|extracellular space|intracellular organelle|nitrogen compound metabolic process|vesicle|endosome|hydrolase activity, acting on ester bon…	-	-	-	-	1:31906421-31944856	2576	3257	2458	622	630	795	14.186	15.0841	14.3726	4.44612	4.46738	4.64228	14.5476	4.51859	1.68683	1.6e-28	1e-25	UP
ENSG00000121691	CAT	catalase [Source:HGNC Symbol;Acc:HGNC:1516]	protein_coding	GO:0005576|GO:0023052|GO:0008152|GO:0005623|GO:0016020|GO:0002376|GO:0032502|GO:0016209|GO:0003824|GO:0009987|GO:0030054|GO:0051179|GO:0050896|GO:0004601|GO:0071704|GO:0044237|GO:0031090|GO:0030055|GO:0016491|GO:0007165|GO:0006955|GO:0043227|GO:0043167|GO:0048856|GO:0071944|GO:0048037|GO:0097159|GO:0009628|GO:0043433|GO:0016043|GO:0019222|GO:0005886|GO:0051091|GO:0005515|GO:0007154|GO:0006950|GO:…	extracellular region|signaling|metabolic process|cell|membrane|immune system process|developmental process|antioxidant activity|catalytic activity|cellular process|cell junction|localization|response to stimulus|peroxidase activity|organic substance metabolic process|cellular metabolic process|organelle membrane|cell-substrate junction|oxidoreductase activity|signal transduction|immune response|m…	K03781	catalase[1.11.1.6]	hsa04068|hsa01200|hsa04211|hsa04146|hsa04213|hsa05014|hsa00380|hsa00630	FoxO signaling pathway - Homo sapiens (human)|Carbon metabolism - Homo sapiens (human)|Longevity regulating pathway - Homo sapiens (human)|Peroxisome - Homo sapiens (human)|Longevity regulating pathway - multiple species - Homo sapiens (human)|Amyotrophic lateral sclerosis (ALS) - Homo sapiens (human)|Tryptophan metabolism - Homo sapiens (human)|Glyoxylate and dicarboxylate metabolism - Homo sapi…	11:34438925-34472062	253	261	247	686	791	934	4.17779	3.62455	4.33075	14.7037	16.8191	16.354	4.04437	15.9589	-1.98038	2.08e-28	1.27e-25	DOWN
ENSG00000163297	ANTXR2	ANTXR cell adhesion molecule 2 [Source:HGNC Symbol;Acc:HGNC:21732]	protein_coding	GO:0005576|GO:0000003|GO:0005623|GO:0022414|GO:0016020|GO:0051179|GO:0031090|GO:0043227|GO:0043167|GO:0071944|GO:0031224|GO:0009986|GO:0005886|GO:0005515|GO:0005789|GO:0004872|GO:0005622|GO:0042175|GO:0012505|GO:0043229|GO:0031982|GO:0005768|GO:0006810|GO:0009897|GO:0016021|GO:0005783|GO:0097708|GO:0010008|GO:0005737|GO:0043231|GO:0043169|GO:1901998|GO:0046872|GO:0031410	extracellular region|reproduction|cell|reproductive process|membrane|localization|organelle membrane|membrane-bounded organelle|ion binding|cell periphery|intrinsic component of membrane|cell surface|plasma membrane|protein binding|endoplasmic reticulum membrane|receptor activity|intracellular|nuclear outer membrane-endoplasmic reticulum membrane network|endomembrane system|intracellular organell…	K20909	anthrax toxin receptor[-]	hsa04621	NOD-like receptor signaling pathway - Homo sapiens (human)	4:79901149-80125454	787	899	845	148	114	197	5.06752	4.86818	5.77719	1.23697	0.945202	1.34505	5.23763	1.17574	2.15534	5.69e-28	3.41e-25	UP
ENSG00000139318	DUSP6	dual specificity phosphatase 6 [Source:HGNC Symbol;Acc:HGNC:3072]	protein_coding	GO:0040007|GO:0023052|GO:0008152|GO:0005623|GO:0032502|GO:0003824|GO:0009987|GO:0050896|GO:0071704|GO:0044237|GO:0007165|GO:0043227|GO:0048856|GO:0023057|GO:0050793|GO:0009892|GO:0019222|GO:0048589|GO:0007154|GO:0009893|GO:0006950|GO:0005622|GO:0065009|GO:0016787|GO:0023051|GO:0009653|GO:0043229|GO:0006807|GO:0048646|GO:0051716|GO:0040008|GO:0048523|GO:0050794|GO:0001704|GO:0031324|GO:0035556|GO:…	growth|signaling|metabolic process|cell|developmental process|catalytic activity|cellular process|response to stimulus|organic substance metabolic process|cellular metabolic process|signal transduction|membrane-bounded organelle|anatomical structure development|negative regulation of signaling|regulation of developmental process|negative regulation of metabolic process|regulation of metabolic pro…	K04459	dual specificity MAP kinase phosphatase[3.1.3.48]	hsa04010|hsa05202|hsa05221	MAPK signaling pathway - Homo sapiens (human)|Transcriptional misregulation in cancer - Homo sapiens (human)|Acute myeloid leukemia - Homo sapiens (human)	12:89347232-89353271	522	593	540	82	96	125	5.12903	4.9001	5.63374	1.04582	1.21461	1.30234	5.22096	1.18759	2.13628	7.16e-28	4.2e-25	UP
ENSG00000144867	SRPRB	SRP receptor subunit beta [Source:HGNC Symbol;Acc:HGNC:24085]	protein_coding	GO:0023052|GO:0005623|GO:0032991|GO:0016020|GO:0009987|GO:0050896|GO:0097367|GO:0031090|GO:0007165|GO:0043227|GO:0043167|GO:0043234|GO:0097159|GO:0031224|GO:0044877|GO:0005789|GO:0007154|GO:0006950|GO:0005622|GO:0042175|GO:0012505|GO:0043229|GO:0051716|GO:0036094|GO:0050794|GO:0035556|GO:0043021|GO:0005785|GO:0016021|GO:0001882|GO:0005783|GO:0030867|GO:0033554|GO:0010033|GO:0005737|GO:0000166|GO:…	signaling|cell|macromolecular complex|membrane|cellular process|response to stimulus|carbohydrate derivative binding|organelle membrane|signal transduction|membrane-bounded organelle|ion binding|protein complex|organic cyclic compound binding|intrinsic component of membrane|macromolecular complex binding|endoplasmic reticulum membrane|cell communication|response to stress|intracellular|nuclear ou…	K12272	signal recognition particle receptor subunit beta[-]	hsa03060	Protein export - Homo sapiens (human)	3:133784033-133825772	262	312	231	707	829	940	3.84597	3.85163	3.60043	13.471	15.6696	14.6313	3.76601	14.5906	-1.95393	1.29e-27	7.38e-25	DOWN
ENSG00000154380	ENAH	ENAH, actin regulator [Source:HGNC Symbol;Acc:HGNC:18271]	protein_coding	GO:0040011|GO:0045202|GO:0005623|GO:0016020|GO:0032502|GO:0009987|GO:0030054|GO:0050896|GO:0030055|GO:0048856|GO:0071944|GO:0016043|GO:0005886|GO:0042995|GO:0005515|GO:0005622|GO:0009653|GO:0009605|GO:0043229|GO:0031252|GO:0006935|GO:0048468|GO:0030030|GO:0005912|GO:0019904|GO:0030027|GO:0005924|GO:0005737|GO:0008092|GO:0048731|GO:0007275|GO:0006928|GO:0000902|GO:0003779|GO:0048666|GO:0007399|GO:…	locomotion|synapse|cell|membrane|developmental process|cellular process|cell junction|response to stimulus|cell-substrate junction|anatomical structure development|cell periphery|cellular component organization|plasma membrane|cell projection|protein binding|intracellular|anatomical structure morphogenesis|response to external stimulus|intracellular organelle|cell leading edge|chemotaxis|cell dev…	K05746	enabled[-]	hsa04810|hsa04360	Regulation of actin cytoskeleton - Homo sapiens (human)|Axon guidance - Homo sapiens (human)	1:225486835-225653142	1766	1743	1408	4183	3840	5032	6.73471	5.59	5.70125	20.7058	18.8564	20.3479	6.00865	19.97	-1.73272	1.9e-27	1.07e-24	DOWN
ENSG00000095015	MAP3K1	mitogen-activated protein kinase kinase kinase 1 [Source:HGNC Symbol;Acc:HGNC:6848]	protein_coding	GO:0023052|GO:0008152|GO:0005623|GO:0002376|GO:0003824|GO:0009987|GO:0004871|GO:0050896|GO:0097367|GO:0071704|GO:0044237|GO:0002684|GO:0007165|GO:0006955|GO:0043167|GO:0005057|GO:0097159|GO:0009628|GO:0002682|GO:0016740|GO:0019222|GO:0005515|GO:0007154|GO:0009893|GO:0006950|GO:0005622|GO:0065009|GO:0023051|GO:0002253|GO:0009605|GO:0006807|GO:0051716|GO:0036094|GO:0050794|GO:0004702|GO:0035556|GO:…	signaling|metabolic process|cell|immune system process|catalytic activity|cellular process|signal transducer activity|response to stimulus|carbohydrate derivative binding|organic substance metabolic process|cellular metabolic process|positive regulation of immune system process|signal transduction|immune response|ion binding|signal transducer activity, downstream of receptor|organic cyclic compou…	K04416	mitogen-activated protein kinase kinase kinase 1[2.7.11.25]	hsa04010|hsa05166|hsa04530|hsa05161|hsa04120|hsa04722|hsa04912|hsa04622	MAPK signaling pathway - Homo sapiens (human)|HTLV-I infection - Homo sapiens (human)|Tight junction - Homo sapiens (human)|Hepatitis B - Homo sapiens (human)|Ubiquitin mediated proteolysis - Homo sapiens (human)|Neurotrophin signaling pathway - Homo sapiens (human)|GnRH signaling pathway - Homo sapiens (human)|RIG-I-like receptor signaling pathway - Homo sapiens (human)	5:56815574-56896152	224	327	231	776	716	1048	2.21834	2.72342	2.42903	9.97516	9.13046	11.0051	2.45693	10.0369	-2.03038	6.59e-27	3.63e-24	DOWN
ENSG00000090382	LYZ	lysozyme [Source:HGNC Symbol;Acc:HGNC:6740]	protein_coding	GO:0001906|GO:0005576|GO:0008152|GO:0005623|GO:0002376|GO:0003824|GO:0009987|GO:0051179|GO:0050896|GO:0071704|GO:0044237|GO:0051707|GO:0006955|GO:0043227|GO:0035821|GO:0031640|GO:0005515|GO:0006950|GO:0005622|GO:0012505|GO:0016787|GO:0045321|GO:0009605|GO:0005615|GO:0009607|GO:0043229|GO:0006807|GO:0009056|GO:0019835|GO:0002366|GO:0032940|GO:0031982|GO:0031983|GO:0006810|GO:0002263|GO:0001775|GO:…	cell killing|extracellular region|metabolic process|cell|immune system process|catalytic activity|cellular process|localization|response to stimulus|organic substance metabolic process|cellular metabolic process|response to other organism|immune response|membrane-bounded organelle|modification of morphology or physiology of other organism|killing of cells of other organism|protein binding|respons…	K13915	lysozyme C[3.2.1.17]	hsa04970	Salivary secretion - Homo sapiens (human)	12:69348341-69354234	300	362	252	47	35	41	9.28668	9.42397	8.28283	1.88849	1.39512	1.34577	8.99783	1.54313	2.54372	1.01e-26	5.48e-24	UP
ENSG00000144791	LIMD1	LIM domains containing 1 [Source:HGNC Symbol;Acc:HGNC:6612]	protein_coding	GO:0040011|GO:0023052|GO:0008152|GO:0005623|GO:0032991|GO:0016020|GO:0000988|GO:0032502|GO:0009987|GO:0030054|GO:0051179|GO:0050896|GO:0071704|GO:0044237|GO:0030055|GO:0000989|GO:0007165|GO:1990904|GO:0048870|GO:0043227|GO:0043167|GO:0048856|GO:0043234|GO:0023057|GO:0071944|GO:0050793|GO:0009628|GO:0016043|GO:0009892|GO:0019222|GO:0005886|GO:0005515|GO:0007154|GO:0006950|GO:0005622|GO:0023051|GO:…	locomotion|signaling|metabolic process|cell|macromolecular complex|membrane|transcription factor activity, protein binding|developmental process|cellular process|cell junction|localization|response to stimulus|organic substance metabolic process|cellular metabolic process|cell-substrate junction|transcription factor activity, transcription factor binding|signal transduction|ribonucleoprotein comp…	K16682	LIM domain-containing protein[-]	hsa04390|hsa04392	Hippo signaling pathway - Homo sapiens (human)|Hippo signaling pathway - multiple species - Homo sapiens (human)	3:45555394-45686338	2393	2903	2189	549	569	778	13.4092	13.6803	13.024	3.9931	4.10555	4.62265	13.3712	4.24043	1.65684	1.49e-26	7.88e-24	UP
ENSG00000137801	THBS1	thrombospondin 1 [Source:HGNC Symbol;Acc:HGNC:11785]	protein_coding	GO:0040011|GO:0005576|GO:0023052|GO:0008152|GO:0005623|GO:0032991|GO:0016020|GO:0002376|GO:0032502|GO:0009987|GO:0051179|GO:0007610|GO:0050896|GO:0097367|GO:0071704|GO:0044237|GO:0002683|GO:0040017|GO:0002684|GO:0007165|GO:0006955|GO:0048870|GO:0043227|GO:0043167|GO:0048856|GO:0033036|GO:0043234|GO:0023057|GO:0050900|GO:0071944|GO:0050793|GO:0009628|GO:0002682|GO:0008283|GO:0005577|GO:0002520|GO:…	locomotion|extracellular region|signaling|metabolic process|cell|macromolecular complex|membrane|immune system process|developmental process|cellular process|localization|behavior|response to stimulus|carbohydrate derivative binding|organic substance metabolic process|cellular metabolic process|negative regulation of immune system process|positive regulation of locomotion|positive regulation of i…	K16857	thrombospondin 1[-]	hsa04151|hsa05165|hsa05206|hsa04015|hsa05205|hsa04510|hsa04145|hsa04350|hsa04512|hsa04115|hsa05144|hsa05219	PI3K-Akt signaling pathway - Homo sapiens (human)|Human papillomavirus infection - Homo sapiens (human)|MicroRNAs in cancer - Homo sapiens (human)|Rap1 signaling pathway - Homo sapiens (human)|Proteoglycans in cancer - Homo sapiens (human)|Focal adhesion - Homo sapiens (human)|Phagosome - Homo sapiens (human)|TGF-beta signaling pathway - Homo sapiens (human)|ECM-receptor interaction - Homo sapien…	15:39581079-39599466	28138	34808	25403	7494	7124	9203	192.374	200.133	184.407	66.5034	62.7157	66.7165	192.305	65.3119	1.55798	1.71e-26	8.87e-24	UP
ENSG00000108551	RASD1	ras related dexamethasone induced 1 [Source:HGNC Symbol;Acc:HGNC:15828]	protein_coding	GO:0023052|GO:0008152|GO:0005623|GO:0016020|GO:0003824|GO:0009987|GO:0050896|GO:0097367|GO:0071704|GO:0044237|GO:0007165|GO:0043227|GO:0043167|GO:0071944|GO:0097159|GO:0009892|GO:0019222|GO:0005886|GO:0005515|GO:0007154|GO:0005622|GO:0012505|GO:0016787|GO:0009058|GO:0043229|GO:0006807|GO:0051716|GO:0048523|GO:0036094|GO:0050794|GO:0034641|GO:0031324|GO:0035556|GO:0016817|GO:0006139|GO:0031323|GO:…	signaling|metabolic process|cell|membrane|catalytic activity|cellular process|response to stimulus|carbohydrate derivative binding|organic substance metabolic process|cellular metabolic process|signal transduction|membrane-bounded organelle|ion binding|cell periphery|organic cyclic compound binding|negative regulation of metabolic process|regulation of metabolic process|plasma membrane|protein bi…	K07843	RAS, dexamethasone-induced Ras-related protein 1[-]	-	-	17:17494437-17496395	2290	2611	2593	626	556	645	58.3309	55.9315	70.1302	20.6973	18.2363	17.421	61.4642	18.7849	1.71018	4.22e-26	2.15e-23	UP
ENSG00000130638	ATXN10	ataxin 10 [Source:HGNC Symbol;Acc:HGNC:10549]	protein_coding	GO:0005576|GO:0005623|GO:0016020|GO:0032502|GO:0009987|GO:0048856|GO:0071944|GO:0044297|GO:0016043|GO:0005886|GO:0042995|GO:0005515|GO:0005622|GO:0005615|GO:0022607|GO:0036477|GO:0048468|GO:0043025|GO:0006996|GO:0030030|GO:0042802|GO:0043005|GO:0005737|GO:0048731|GO:0007275|GO:0019899|GO:0006461|GO:0044782|GO:0030425|GO:0048666|GO:0048471|GO:0007399|GO:0070925|GO:0030154|GO:0005829|GO:0030031|GO:…	extracellular region|cell|membrane|developmental process|cellular process|anatomical structure development|cell periphery|cell body|cellular component organization|plasma membrane|cell projection|protein binding|intracellular|extracellular space|cellular component assembly|somatodendritic compartment|cell development|neuronal cell body|organelle organization|cell projection organization|identical…	-	-	-	-	22:45671798-45845307	337	349	346	807	979	1124	3.24529	2.82641	3.53785	10.0873	12.1396	11.4773	3.20319	11.2348	-1.81039	7.13e-26	3.57e-23	DOWN
ENSG00000090339	ICAM1	intercellular adhesion molecule 1 [Source:HGNC Symbol;Acc:HGNC:5344]	protein_coding	GO:0040011|GO:0001906|GO:0005576|GO:0023052|GO:0008152|GO:0000003|GO:0005623|GO:0022414|GO:0016020|GO:0002376|GO:0032502|GO:0009987|GO:0030054|GO:0051179|GO:0004871|GO:0048511|GO:0050896|GO:0042698|GO:0071704|GO:0044237|GO:0030055|GO:0040017|GO:0051707|GO:0002684|GO:0007165|GO:0006955|GO:0048870|GO:0043227|GO:0003006|GO:0048856|GO:0023057|GO:0050900|GO:0071944|GO:0050793|GO:0009628|GO:0002682|GO:…	locomotion|cell killing|extracellular region|signaling|metabolic process|reproduction|cell|reproductive process|membrane|immune system process|developmental process|cellular process|cell junction|localization|signal transducer activity|rhythmic process|response to stimulus|ovulation cycle|organic substance metabolic process|cellular metabolic process|cell-substrate junction|positive regulation of…	K06490	intercellular adhesion molecule 1[-]	hsa05166|hsa05169|hsa05167|hsa05164|hsa04514|hsa05418|hsa04650|hsa04670|hsa04668|hsa04933|hsa04064|hsa05323|hsa05416|hsa05150|hsa05144|hsa05143	HTLV-I infection - Homo sapiens (human)|Epstein-Barr virus infection - Homo sapiens (human)|Kaposi's sarcoma-associated herpesvirus infection - Homo sapiens (human)|Influenza A - Homo sapiens (human)|Cell adhesion molecules (CAMs) - Homo sapiens (human)|Fluid shear stress and atherosclerosis - Homo sapiens (human)|Natural killer cell mediated cytotoxicity - Homo sapiens (human)|Leukocyte transend…	19:10270835-10286615	7865	9227	7816	2266	2031	2611	114.843	113.306	121.18	42.948	38.1869	40.4262	116.443	40.5204	1.5229	1.1e-25	5.43e-23	UP
ENSG00000085449	WDFY1	WD repeat and FYVE domain containing 1 [Source:HGNC Symbol;Acc:HGNC:20451]	protein_coding	GO:0023052|GO:0005623|GO:0002376|GO:0009987|GO:0050896|GO:0002684|GO:0007165|GO:0006955|GO:0043227|GO:0043167|GO:0002682|GO:0005515|GO:0007154|GO:0006950|GO:0005622|GO:0012505|GO:0023051|GO:0002253|GO:0008289|GO:0043229|GO:0051716|GO:0050794|GO:0031982|GO:0005768|GO:0050776|GO:0050778|GO:0002764|GO:0006952|GO:0005543|GO:0010646|GO:0045087|GO:0097708|GO:0009966|GO:0002757|GO:0005737|GO:0043231|GO:…	signaling|cell|immune system process|cellular process|response to stimulus|positive regulation of immune system process|signal transduction|immune response|membrane-bounded organelle|ion binding|regulation of immune system process|protein binding|cell communication|response to stress|intracellular|endomembrane system|regulation of signaling|activation of immune response|lipid binding|intracellula…	-	-	-	-	2:223855716-223945387	527	596	456	1322	1173	1586	6.33007	6.02046	5.81569	20.6113	18.1424	20.2	6.05541	19.6512	-1.69832	3.64e-25	1.74e-22	DOWN
ENSG00000135720	DYNC1LI2	dynein cytoplasmic 1 light intermediate chain 2 [Source:HGNC Symbol;Acc:HGNC:2966]	protein_coding	GO:0005623|GO:0032991|GO:0016020|GO:0002376|GO:0003824|GO:0009987|GO:0051179|GO:0050896|GO:0097367|GO:0007017|GO:0043227|GO:0043167|GO:0043234|GO:0051641|GO:0097159|GO:0016043|GO:0061842|GO:0005515|GO:1902494|GO:0005622|GO:0012505|GO:0016787|GO:0043229|GO:0051716|GO:0019882|GO:0036094|GO:0007018|GO:0031982|GO:0005768|GO:0016817|GO:0006810|GO:0000776|GO:0022607|GO:0046907|GO:0051642|GO:0007049|GO:…	cell|macromolecular complex|membrane|immune system process|catalytic activity|cellular process|localization|response to stimulus|carbohydrate derivative binding|microtubule-based process|membrane-bounded organelle|ion binding|protein complex|cellular localization|organic cyclic compound binding|cellular component organization|microtubule organizing center localization|protein binding|catalytic co…	K10416	dynein light intermediate chain 1, cytosolic[-]	hsa04145|hsa05132|hsa04962	Phagosome - Homo sapiens (human)|Salmonella infection - Homo sapiens (human)|Vasopressin-regulated water reabsorption - Homo sapiens (human)	16:66720893-66751798	4331	5275	3896	1150	1047	1374	27.6589	28.3305	26.4182	9.5328	8.60976	9.30428	27.4692	9.14895	1.58614	3.66e-25	1.74e-22	UP
ENSG00000106460	TMEM106B	transmembrane protein 106B [Source:HGNC Symbol;Acc:HGNC:22407]	protein_coding	GO:0005576|GO:0005623|GO:0016020|GO:0032502|GO:0009987|GO:0051179|GO:0031090|GO:0043227|GO:0048856|GO:0051641|GO:0050793|GO:0016043|GO:0031224|GO:0005515|GO:0005622|GO:0012505|GO:0009653|GO:0005615|GO:0043229|GO:0050794|GO:0031982|GO:0045597|GO:0005768|GO:0006810|GO:0051130|GO:0046907|GO:0051128|GO:0016021|GO:0048468|GO:0006996|GO:0030030|GO:0016358|GO:0097708|GO:0010008|GO:0051640|GO:0005737|GO:…	extracellular region|cell|membrane|developmental process|cellular process|localization|organelle membrane|membrane-bounded organelle|anatomical structure development|cellular localization|regulation of developmental process|cellular component organization|intrinsic component of membrane|protein binding|intracellular|endomembrane system|anatomical structure morphogenesis|extracellular space|intrac…	-	-	-	-	7:12211241-12243367	343	395	272	825	882	1304	1.61737	1.56639	1.36183	5.04948	5.35529	6.51994	1.5152	5.64157	-1.89659	8.23e-25	3.84e-22	DOWN
ENSG00000105373	NOP53	NOP53 ribosome biogenesis factor [Source:HGNC Symbol;Acc:HGNC:4333]	protein_coding	GO:0023052|GO:0008152|GO:0005623|GO:0002376|GO:0009987|GO:0051179|GO:0050896|GO:0071704|GO:0044237|GO:0051707|GO:0002684|GO:0007165|GO:0006955|GO:0043227|GO:0033036|GO:0023057|GO:0051641|GO:0097159|GO:0009628|GO:0002682|GO:0016043|GO:0009892|GO:0044764|GO:0019222|GO:0000075|GO:0005515|GO:0007154|GO:0009893|GO:0006950|GO:0005622|GO:0023051|GO:0002253|GO:0009605|GO:0009607|GO:0009058|GO:0043229|GO:…	signaling|metabolic process|cell|immune system process|cellular process|localization|response to stimulus|organic substance metabolic process|cellular metabolic process|response to other organism|positive regulation of immune system process|signal transduction|immune response|membrane-bounded organelle|macromolecule localization|negative regulation of signaling|cellular localization|organic cycli…	K14840	nucleolar protein 53[-]	-	-	19:47745522-47757058	759	690	653	2158	2150	1910	7.95348	6.08066	7.26553	29.3524	29.0103	21.2226	7.09989	26.5284	-1.90167	9.24e-25	4.24e-22	DOWN
ENSG00000112237	CCNC	cyclin C [Source:HGNC Symbol;Acc:HGNC:1581]	protein_coding	GO:0008152|GO:0005623|GO:0032991|GO:0098772|GO:0003824|GO:0009987|GO:0030234|GO:0071704|GO:0044237|GO:0043227|GO:0043234|GO:0016740|GO:0019222|GO:0005515|GO:1902494|GO:0009893|GO:0005622|GO:0065009|GO:0009058|GO:0043229|GO:0006807|GO:0050794|GO:0034641|GO:0019207|GO:0006139|GO:0031323|GO:0007049|GO:0051726|GO:0044249|GO:0006725|GO:0016592|GO:1990234|GO:0045787|GO:0000307|GO:0046483|GO:0016772|GO:…	metabolic process|cell|macromolecular complex|molecular function regulator|catalytic activity|cellular process|enzyme regulator activity|organic substance metabolic process|cellular metabolic process|membrane-bounded organelle|protein complex|transferase activity|regulation of metabolic process|protein binding|catalytic complex|positive regulation of metabolic process|intracellular|regulation of …	-	-	-	-	6:99542380-99568973	529	564	406	1431	1754	1427	3.54775	3.18099	2.8911	12.457	15.147	10.1478	3.20661	12.5839	-1.97246	1.08e-24	4.88e-22	DOWN
ENSG00000086200	IPO11	importin 11 [Source:HGNC Symbol;Acc:HGNC:20628]	protein_coding	GO:0005623|GO:0051179|GO:0005215|GO:0043227|GO:0033036|GO:0051641|GO:0005515|GO:0005622|GO:0012505|GO:0043229|GO:0045184|GO:0005635|GO:0006810|GO:0046907|GO:0015197|GO:0008104|GO:0005737|GO:0043231|GO:0051649|GO:0019899|GO:0051020|GO:0015031|GO:0008565|GO:0005634|GO:0071702|GO:0031981|GO:0006886|GO:0072594|GO:0017038|GO:0005730|GO:0034613|GO:0005829|GO:0001650|GO:0031267|GO:0015833|GO:0006606|GO:…	cell|localization|transporter activity|membrane-bounded organelle|macromolecule localization|cellular localization|protein binding|intracellular|endomembrane system|intracellular organelle|establishment of protein localization|nuclear envelope|transport|intracellular transport|peptide transporter activity|protein localization|cytoplasm|intracellular membrane-bounded organelle|establishment of loc…	-	-	-	-	5:62403972-62628582	265	334	246	671	786	998	1.6442	1.74277	1.62062	5.4039	6.27956	6.56581	1.6692	6.08309	-1.86565	1.26e-24	5.61e-22	DOWN
ENSG00000164938	TP53INP1	tumor protein p53 inducible nuclear protein 1 [Source:HGNC Symbol;Acc:HGNC:18022]	protein_coding	GO:0040011|GO:0023052|GO:0008152|GO:0005623|GO:0032502|GO:0016209|GO:0009987|GO:0051179|GO:0050896|GO:0071704|GO:0044237|GO:0007165|GO:0048870|GO:0043227|GO:0050793|GO:0009628|GO:0008283|GO:0016043|GO:0009892|GO:0040012|GO:0019222|GO:0040013|GO:0005515|GO:0007154|GO:0009893|GO:0006950|GO:0005622|GO:0023051|GO:0009058|GO:0043229|GO:0006807|GO:0009056|GO:0051716|GO:0048523|GO:0050794|GO:0034641|GO:…	locomotion|signaling|metabolic process|cell|developmental process|antioxidant activity|cellular process|localization|response to stimulus|organic substance metabolic process|cellular metabolic process|signal transduction|cell motility|membrane-bounded organelle|regulation of developmental process|response to abiotic stimulus|cell proliferation|cellular component organization|negative regulation o…	K15310	tumor protein p53-inducible nuclear protein 1[-]	hsa05166	HTLV-I infection - Homo sapiens (human)	8:94925972-94949411	415	469	380	918	1024	1287	5.65432	5.37392	5.49737	16.235	17.9651	18.5935	5.50854	17.5979	-1.67566	1.49e-24	6.51e-22	DOWN
ENSG00000132002	DNAJB1	DnaJ heat shock protein family (Hsp40) member B1 [Source:HGNC Symbol;Acc:HGNC:5270]	protein_coding	GO:0005576|GO:0008152|GO:0005623|GO:0098772|GO:0000988|GO:0009987|GO:0050896|GO:0030234|GO:0071704|GO:0044237|GO:0000989|GO:0043227|GO:0009628|GO:0016043|GO:0009892|GO:0019222|GO:0005515|GO:0006457|GO:0006950|GO:0005622|GO:0065009|GO:0005615|GO:0009058|GO:0043229|GO:0006807|GO:0051716|GO:0048523|GO:0050794|GO:0034641|GO:0051087|GO:0031324|GO:0031982|GO:0050839|GO:0008047|GO:0006139|GO:0022607|GO:…	extracellular region|metabolic process|cell|molecular function regulator|transcription factor activity, protein binding|cellular process|response to stimulus|enzyme regulator activity|organic substance metabolic process|cellular metabolic process|transcription factor activity, transcription factor binding|membrane-bounded organelle|response to abiotic stimulus|cellular component organization|nega…	K09507	DnaJ homolog subfamily B member 1[-]	hsa05164|hsa04141	Influenza A - Homo sapiens (human)|Protein processing in endoplasmic reticulum - Homo sapiens (human)	19:14514770-14529770	2156	2600	1896	574	498	659	22.3878	22.705	20.9045	7.73663	6.65872	7.25602	21.9991	7.21712	1.60795	1.81e-24	7.79e-22	UP
ENSG00000038210	PI4K2B	phosphatidylinositol 4-kinase type 2 beta [Source:HGNC Symbol;Acc:HGNC:18215]	protein_coding	GO:0008152|GO:0005623|GO:0016020|GO:0003824|GO:0009987|GO:0097367|GO:0071704|GO:0044237|GO:0043227|GO:0043167|GO:0071944|GO:0097159|GO:0016043|GO:0016740|GO:0005886|GO:0005622|GO:0012505|GO:0009058|GO:0043229|GO:0036094|GO:0031982|GO:0005768|GO:0019637|GO:0044249|GO:0005794|GO:0006996|GO:0044255|GO:0010256|GO:0097708|GO:0006629|GO:0016772|GO:0005737|GO:0000166|GO:0043231|GO:0030258|GO:0032555|GO:…	metabolic process|cell|membrane|catalytic activity|cellular process|carbohydrate derivative binding|organic substance metabolic process|cellular metabolic process|membrane-bounded organelle|ion binding|cell periphery|organic cyclic compound binding|cellular component organization|transferase activity|plasma membrane|intracellular|endomembrane system|biosynthetic process|intracellular organelle|sm…	K13711	phosphatidylinositol 4-kinase type 2[2.7.1.67]	hsa01100|hsa04070|hsa00562	Metabolic pathways - Homo sapiens (human)|Phosphatidylinositol signaling system - Homo sapiens (human)|Inositol phosphate metabolism - Homo sapiens (human)	4:25233975-25279092	368	423	302	954	859	1089	8.341	8.063	7.26802	28.067	25.0705	26.1727	7.89067	26.4367	-1.74432	1.88e-24	7.97e-22	DOWN
ENSG00000185222	TCEAL9	transcription elongation factor A like 9 [Source:HGNC Symbol;Acc:HGNC:30084]	protein_coding	GO:0008152|GO:0005623|GO:0009987|GO:0071704|GO:0044237|GO:0043227|GO:0019222|GO:0005515|GO:0005622|GO:0009058|GO:0043229|GO:0006807|GO:0050794|GO:0034641|GO:0006139|GO:0031323|GO:0044249|GO:0006725|GO:0019904|GO:0046483|GO:0043231|GO:0051171|GO:0005634|GO:0051252|GO:0016070|GO:0034645|GO:0050699|GO:0010467|GO:0010468|GO:0006355|GO:2001141|GO:0006351|GO:0032774|GO:0006366|GO:1903506|GO:0006357	metabolic process|cell|cellular process|organic substance metabolic process|cellular metabolic process|membrane-bounded organelle|regulation of metabolic process|protein binding|intracellular|biosynthetic process|intracellular organelle|nitrogen compound metabolic process|regulation of cellular process|cellular nitrogen compound metabolic process|nucleobase-containing compound metabolic process|r…	-	-	-	-	X:103356452-103358451	404	494	421	1168	1066	1180	30.2668	31.1241	33.4893	113.58	102.835	93.7381	31.6267	103.384	-1.7088	2.27e-24	9.45e-22	DOWN
ENSG00000176018	LYSMD3	LysM domain containing 3 [Source:HGNC Symbol;Acc:HGNC:26969]	protein_coding	GO:0016020|GO:0031224|GO:0016021	membrane|intrinsic component of membrane|integral component of membrane	-	-	-	-	5:90515611-90529584	410	550	456	1128	1071	1553	3.54571	4.00008	4.1872	12.6621	11.9263	14.241	3.91099	12.9431	-1.72658	2.49e-24	1.03e-21	DOWN
ENSG00000126803	HSPA2	heat shock protein family A (Hsp70) member 2 [Source:HGNC Symbol;Acc:HGNC:5235]	protein_coding	GO:0005576|GO:0008152|GO:0000003|GO:0005623|GO:0022414|GO:0032991|GO:0016020|GO:0032502|GO:0009987|GO:0051179|GO:0050896|GO:0097367|GO:1902495|GO:0071704|GO:0044237|GO:0043227|GO:0043167|GO:0003006|GO:0048856|GO:0071944|GO:0097159|GO:0009628|GO:0016043|GO:0031224|GO:0009986|GO:0019222|GO:0005886|GO:0005515|GO:0019953|GO:0043209|GO:0006457|GO:0009893|GO:0006950|GO:0048609|GO:0005622|GO:0065009|GO:…	extracellular region|metabolic process|reproduction|cell|reproductive process|macromolecular complex|membrane|developmental process|cellular process|localization|response to stimulus|carbohydrate derivative binding|transmembrane transporter complex|organic substance metabolic process|cellular metabolic process|membrane-bounded organelle|ion binding|developmental process involved in reproduction|a…	K03283	heat shock 70kDa protein 1/8[-]	hsa04010|hsa04144|hsa05169|hsa05164|hsa04141|hsa05162|hsa03040|hsa05145|hsa04915|hsa04612|hsa04213|hsa05134	MAPK signaling pathway - Homo sapiens (human)|Endocytosis - Homo sapiens (human)|Epstein-Barr virus infection - Homo sapiens (human)|Influenza A - Homo sapiens (human)|Protein processing in endoplasmic reticulum - Homo sapiens (human)|Measles - Homo sapiens (human)|Spliceosome - Homo sapiens (human)|Toxoplasmosis - Homo sapiens (human)|Estrogen signaling pathway - Homo sapiens (human)|Antigen pro…	14:64535905-64546173	283	310	255	788	725	835	2.633	2.42557	2.51909	9.5163	8.68563	8.23761	2.52589	8.81318	-1.80287	4.37e-24	1.77e-21	DOWN
ENSG00000113300	CNOT6	CCR4-NOT transcription complex subunit 6 [Source:HGNC Symbol;Acc:HGNC:14099]	protein_coding	GO:0023052|GO:0008152|GO:0005623|GO:0032991|GO:0016020|GO:0003824|GO:0009987|GO:0050896|GO:0071704|GO:0044237|GO:0007165|GO:0043227|GO:0043167|GO:0043234|GO:2000327|GO:0097159|GO:0008283|GO:0016043|GO:0009892|GO:0019222|GO:0000075|GO:0005515|GO:0007154|GO:0006950|GO:0005622|GO:0065009|GO:0016787|GO:0009058|GO:0043229|GO:0006807|GO:0009056|GO:0044089|GO:0051716|GO:0048523|GO:0050794|GO:0007093|GO:…	signaling|metabolic process|cell|macromolecular complex|membrane|catalytic activity|cellular process|response to stimulus|organic substance metabolic process|cellular metabolic process|signal transduction|membrane-bounded organelle|ion binding|protein complex|positive regulation of ligand-dependent nuclear receptor transcription coactivator activity|organic cyclic compound binding|cell proliferat…	K12603	CCR4-NOT transcription complex subunit 6[3.1.13.4]	hsa03018	RNA degradation - Homo sapiens (human)	5:180494412-180578405	738	982	842	1787	2160	2739	3.4968	3.91302	4.23609	10.9904	13.1785	13.7612	3.88197	12.6434	-1.70352	4.64e-24	1.85e-21	DOWN
ENSG00000141424	SLC39A6	solute carrier family 39 member 6 [Source:HGNC Symbol;Acc:HGNC:18607]	protein_coding	GO:0005623|GO:0016020|GO:0009987|GO:0051179|GO:0005215|GO:0043227|GO:0071944|GO:0031224|GO:0009986|GO:0005886|GO:0042995|GO:0022857|GO:0005622|GO:0012505|GO:0043229|GO:0031252|GO:0006810|GO:0019725|GO:0031226|GO:0016021|GO:0042592|GO:0005783|GO:0030027|GO:0031256|GO:0005737|GO:0043231|GO:0031253|GO:0005887|GO:0015075|GO:0031258|GO:0055082|GO:0048878|GO:0006811|GO:0055085|GO:0050801|GO:0034220|GO:…	cell|membrane|cellular process|localization|transporter activity|membrane-bounded organelle|cell periphery|intrinsic component of membrane|cell surface|plasma membrane|cell projection|transmembrane transporter activity|intracellular|endomembrane system|intracellular organelle|cell leading edge|transport|cellular homeostasis|intrinsic component of plasma membrane|integral component of membrane|hom…	-	-	-	-	18:36108532-36129385	594	897	624	130	133	168	9.162	11.6354	10.2194	2.6027	2.64152	2.74766	10.339	2.66396	1.95645	5.32e-24	2.09e-21	UP
ENSG00000198856	OSTC	oligosaccharyltransferase complex non-catalytic subunit [Source:HGNC Symbol;Acc:HGNC:24448]	protein_coding	GO:0008152|GO:0005623|GO:0032991|GO:0016020|GO:0003824|GO:0009987|GO:0071704|GO:0044237|GO:0043227|GO:0031224|GO:0016740|GO:0005515|GO:0005789|GO:1902494|GO:0005622|GO:0042175|GO:0012505|GO:0009058|GO:0043229|GO:0006807|GO:0008250|GO:0070085|GO:0044249|GO:1901135|GO:0016021|GO:0005783|GO:1990234|GO:0016757|GO:0005737|GO:0006486|GO:0043231|GO:0019538|GO:0044267|GO:0043413|GO:0036211|GO:0006487|GO:…	metabolic process|cell|macromolecular complex|membrane|catalytic activity|cellular process|organic substance metabolic process|cellular metabolic process|membrane-bounded organelle|intrinsic component of membrane|transferase activity|protein binding|endoplasmic reticulum membrane|catalytic complex|intracellular|nuclear outer membrane-endoplasmic reticulum membrane network|endomembrane system|bios…	-	-	-	-	4:108650584-108667820	674	864	852	117	159	193	16.9582	18.2818	22.7614	3.82104	5.15127	5.14904	19.3338	4.70711	2.03821	5.68e-24	2.2e-21	UP
ENSG00000165105	RASEF	RAS and EF-hand domain containing [Source:HGNC Symbol;Acc:HGNC:26464]	protein_coding	GO:0005623|GO:0003824|GO:0009987|GO:0097367|GO:0043167|GO:0097159|GO:0016043|GO:0005515|GO:0005622|GO:0016787|GO:0036094|GO:0016817|GO:0022607|GO:0001882|GO:0042802|GO:0005737|GO:0000166|GO:0043169|GO:0006461|GO:0032555|GO:0048471|GO:0032549|GO:0035639|GO:0046872|GO:0016818|GO:0017076|GO:0005829|GO:0001883|GO:0019003|GO:0019001|GO:0005509|GO:0051259|GO:0005525|GO:0032561|GO:0016462|GO:0051260|GO:…	cell|catalytic activity|cellular process|carbohydrate derivative binding|ion binding|organic cyclic compound binding|cellular component organization|protein binding|intracellular|hydrolase activity|small molecule binding|hydrolase activity, acting on acid anhydrides|cellular component assembly|nucleoside binding|identical protein binding|cytoplasm|nucleotide binding|cation binding|protein complex…	-	-	-	-	9:82979585-83063177	2320	2746	2050	556	586	783	25.3575	25.2409	23.7909	7.88805	8.24736	9.07465	24.7965	8.40336	1.5611	6.43e-24	2.46e-21	UP
ENSG00000115419	GLS	glutaminase [Source:HGNC Symbol;Acc:HGNC:4331]	protein_coding	GO:0023052|GO:0008152|GO:0005623|GO:0003824|GO:0009987|GO:0051179|GO:0007610|GO:0071704|GO:0044237|GO:0043227|GO:0016043|GO:0007631|GO:0005515|GO:0007154|GO:0005622|GO:0016787|GO:0009058|GO:0043229|GO:0006807|GO:0009056|GO:0032940|GO:0006810|GO:0022607|GO:0016810|GO:0003016|GO:0006520|GO:0044281|GO:0044249|GO:0007585|GO:0007267|GO:0043576|GO:0006082|GO:0050877|GO:0005737|GO:0043231|GO:0001967|GO:…	signaling|metabolic process|cell|catalytic activity|cellular process|localization|behavior|organic substance metabolic process|cellular metabolic process|membrane-bounded organelle|cellular component organization|feeding behavior|protein binding|cell communication|intracellular|hydrolase activity|biosynthetic process|intracellular organelle|nitrogen compound metabolic process|catabolic process|se…	K01425	glutaminase[3.5.1.2]	hsa01100|hsa05206|hsa04724|hsa04727|hsa05230|hsa00250|hsa04964|hsa00220|hsa00471	Metabolic pathways - Homo sapiens (human)|MicroRNAs in cancer - Homo sapiens (human)|Glutamatergic synapse - Homo sapiens (human)|GABAergic synapse - Homo sapiens (human)|Central carbon metabolism in cancer - Homo sapiens (human)|Alanine, aspartate and glutamate metabolism - Homo sapiens (human)|Proximal tubule bicarbonate reclamation - Homo sapiens (human)|Arginine biosynthesis - Homo sapiens (h…	2:190880827-190965552	1043	1106	857	2106	2282	2992	5.49777	4.90279	4.79647	14.4091	15.4887	16.723	5.06568	15.5403	-1.61718	6.62e-24	2.46e-21	DOWN
ENSG00000171004	HS6ST2	heparan sulfate 6-O-sulfotransferase 2 [Source:HGNC Symbol;Acc:HGNC:19133]	protein_coding	GO:0005576|GO:0008152|GO:0005623|GO:0016020|GO:0003824|GO:0009987|GO:0071704|GO:0044237|GO:0031090|GO:0043227|GO:0031224|GO:0016740|GO:0005622|GO:0012505|GO:0005615|GO:0009058|GO:0043229|GO:0006807|GO:0031982|GO:0044281|GO:0044249|GO:1901135|GO:0016021|GO:0005794|GO:0006790|GO:0006082|GO:0005737|GO:0043231|GO:0070062|GO:0019538|GO:1903561|GO:0030201|GO:0000139|GO:0005634|GO:0008146|GO:0031981|GO:…	extracellular region|metabolic process|cell|membrane|catalytic activity|cellular process|organic substance metabolic process|cellular metabolic process|organelle membrane|membrane-bounded organelle|intrinsic component of membrane|transferase activity|intracellular|endomembrane system|extracellular space|biosynthetic process|intracellular organelle|nitrogen compound metabolic process|vesicle|small…	K08102	heparan sulfate 6-O-sulfotransferase HS6ST2 [EC:2.8.2.-][-]	hsa00534	Glycosaminoglycan biosynthesis - heparan sulfate / heparin - Homo sapiens (human)	X:132626016-132961395	1106	1182	981	206	151	299	10.9355	9.82854	10.299	2.6438	1.92248	3.13478	10.3543	2.56702	2.01207	6.55e-24	2.46e-21	UP
ENSG00000134107	BHLHE40	basic helix-loop-helix family member e40 [Source:HGNC Symbol;Acc:HGNC:1046]	protein_coding	GO:0008152|GO:0005623|GO:0000988|GO:0009987|GO:0048511|GO:0050896|GO:0007623|GO:0071704|GO:0044237|GO:0000989|GO:0043227|GO:0097159|GO:0009628|GO:0043433|GO:0009892|GO:0019222|GO:0005515|GO:0005622|GO:0065009|GO:0009605|GO:0042752|GO:0009058|GO:0043229|GO:0006807|GO:0003700|GO:0048523|GO:0050794|GO:0034641|GO:0031324|GO:0006139|GO:0031323|GO:0044249|GO:0006725|GO:0003712|GO:0008134|GO:0051090|GO:…	metabolic process|cell|transcription factor activity, protein binding|cellular process|rhythmic process|response to stimulus|circadian rhythm|organic substance metabolic process|cellular metabolic process|transcription factor activity, transcription factor binding|membrane-bounded organelle|organic cyclic compound binding|response to abiotic stimulus|negative regulation of sequence-specific DNA b…	K03729	class B basic helix-loop-helix protein 2[-]	hsa04710	Circadian rhythm - Homo sapiens (human)	3:4979116-4985323	5569	6527	5321	1632	1449	1903	87.4269	86.1723	88.6952	33.2556	29.291	31.6779	87.4315	31.4082	1.47701	8.13e-24	2.99e-21	UP
ENSG00000111961	SASH1	SAM and SH3 domain containing 1 [Source:HGNC Symbol;Acc:HGNC:19182]	protein_coding	GO:0040011|GO:0023052|GO:0008152|GO:0032991|GO:0032502|GO:0009987|GO:0051179|GO:0005198|GO:0050896|GO:0071704|GO:0044237|GO:0040017|GO:0051707|GO:0007165|GO:0048870|GO:0048856|GO:0043234|GO:0050793|GO:0040012|GO:0019222|GO:0005515|GO:0032947|GO:0007154|GO:0009893|GO:0006950|GO:0065009|GO:0023051|GO:0009653|GO:0009605|GO:0009607|GO:0006807|GO:0048646|GO:0051716|GO:0050794|GO:2000147|GO:0035556|GO:…	locomotion|signaling|metabolic process|macromolecular complex|developmental process|cellular process|localization|structural molecule activity|response to stimulus|organic substance metabolic process|cellular metabolic process|positive regulation of locomotion|response to other organism|signal transduction|cell motility|anatomical structure development|protein complex|regulation of developmental …	-	-	-	-	6:148272304-148552050	659	714	577	142	113	162	3.47457	3.16593	3.23021	0.971812	0.767171	0.905694	3.29024	0.881559	1.90006	8.78e-24	3.18e-21	UP
ENSG00000052723	SIKE1	suppressor of IKBKE 1 [Source:HGNC Symbol;Acc:HGNC:26119]	protein_coding	GO:0005623|GO:0005515|GO:0005622|GO:0005737|GO:0005829	cell|protein binding|intracellular|cytoplasm|cytosol	K12656	suppressor of IKK-epsilon[-]	hsa04622	RIG-I-like receptor signaling pathway - Homo sapiens (human)	1:114769479-114780685	299	354	286	710	817	995	2.43093	2.42042	2.46892	7.49265	8.55306	8.57775	2.44009	8.20782	-1.75007	1.04e-23	3.72e-21	DOWN
ENSG00000129116	PALLD	palladin, cytoskeletal associated protein [Source:HGNC Symbol;Acc:HGNC:17068]	protein_coding	GO:0040011|GO:0005623|GO:0032991|GO:0016020|GO:0032502|GO:0009987|GO:0030054|GO:0051179|GO:0030055|GO:0048870|GO:0043227|GO:0048856|GO:0043234|GO:0071944|GO:0016043|GO:0005886|GO:0042995|GO:0005515|GO:0030427|GO:0005622|GO:0009653|GO:0043229|GO:0031252|GO:0009888|GO:0001726|GO:0002102|GO:0048513|GO:0048468|GO:0030017|GO:0006996|GO:0030426|GO:0005912|GO:0030018|GO:0030027|GO:0043005|GO:0016477|GO:…	locomotion|cell|macromolecular complex|membrane|developmental process|cellular process|cell junction|localization|cell-substrate junction|cell motility|membrane-bounded organelle|anatomical structure development|protein complex|cell periphery|cellular component organization|plasma membrane|cell projection|protein binding|site of polarized growth|intracellular|anatomical structure morphogenesis|in…	-	-	-	-	4:168497066-168928457	2397	3162	2091	461	393	266	10.6635	11.8299	9.87704	2.66202	2.25125	1.25478	10.7902	2.05602	2.39179	1.38e-23	4.88e-21	UP
ENSG00000154127	UBASH3B	ubiquitin associated and SH3 domain containing B [Source:HGNC Symbol;Acc:HGNC:29884]	protein_coding	GO:0023052|GO:0008152|GO:0005623|GO:0002376|GO:0032502|GO:0003824|GO:0009987|GO:0051179|GO:0050896|GO:0071704|GO:0044237|GO:0002683|GO:0007165|GO:0043227|GO:0048856|GO:0023057|GO:0051641|GO:0050793|GO:0002682|GO:0002520|GO:0009892|GO:0007155|GO:0019222|GO:0005515|GO:0007154|GO:0006950|GO:0030155|GO:0005622|GO:0065009|GO:0016787|GO:0023051|GO:0009605|GO:0043229|GO:0006807|GO:0051716|GO:0048523|GO:…	signaling|metabolic process|cell|immune system process|developmental process|catalytic activity|cellular process|localization|response to stimulus|organic substance metabolic process|cellular metabolic process|negative regulation of immune system process|signal transduction|membrane-bounded organelle|anatomical structure development|negative regulation of signaling|cellular localization|regulatio…	-	-	-	-	11:122655675-122814473	2017	2561	1871	513	442	690	15.4234	16.4691	15.191	5.09176	4.35206	5.59465	15.6945	5.01282	1.64656	1.64e-23	5.72e-21	UP
ENSG00000052795	FNIP2	folliculin interacting protein 2 [Source:HGNC Symbol;Acc:HGNC:29280]	protein_coding	GO:0023052|GO:0008152|GO:0005623|GO:0098772|GO:0009987|GO:0050896|GO:0030234|GO:0071704|GO:0044237|GO:0007165|GO:0016043|GO:0009892|GO:0019222|GO:0005515|GO:0007154|GO:0009893|GO:0006950|GO:0005622|GO:0065009|GO:0009058|GO:0006807|GO:0044089|GO:0051716|GO:0048523|GO:0050794|GO:0034641|GO:0051087|GO:0031324|GO:0035556|GO:0051130|GO:0006139|GO:0022607|GO:0031323|GO:0051128|GO:0043254|GO:0044249|GO:…	signaling|metabolic process|cell|molecular function regulator|cellular process|response to stimulus|enzyme regulator activity|organic substance metabolic process|cellular metabolic process|signal transduction|cellular component organization|negative regulation of metabolic process|regulation of metabolic process|protein binding|cell communication|positive regulation of metabolic process|response …	K20401	folliculin-interacting protein 2[-]	hsa04150	mTOR signaling pathway - Homo sapiens (human)	4:158769138-158908049	1095	1333	923	225	247	332	7.29365	7.46702	6.52788	1.94532	2.11849	2.34487	7.09618	2.13623	1.73198	2e-23	6.89e-21	UP
ENSG00000119547	ONECUT2	one cut homeobox 2 [Source:HGNC Symbol;Acc:HGNC:8139]	protein_coding	GO:0040011|GO:0023052|GO:0008152|GO:0005623|GO:0032502|GO:0009987|GO:0051179|GO:0050896|GO:0071704|GO:0044237|GO:0040017|GO:0007165|GO:0048870|GO:0043227|GO:0048856|GO:0023057|GO:0097159|GO:0016043|GO:0007155|GO:0040012|GO:0019222|GO:0007154|GO:0009893|GO:0030155|GO:0005622|GO:0023051|GO:0009653|GO:0009058|GO:0043229|GO:0006807|GO:0051716|GO:0003700|GO:0048523|GO:0050794|GO:2000147|GO:0034641|GO:…	locomotion|signaling|metabolic process|cell|developmental process|cellular process|localization|response to stimulus|organic substance metabolic process|cellular metabolic process|positive regulation of locomotion|signal transduction|cell motility|membrane-bounded organelle|anatomical structure development|negative regulation of signaling|organic cyclic compound binding|cellular component organiz…	-	-	-	-	18:57435685-57491297	1796	2175	1482	416	401	571	8.70307	8.86362	7.62524	2.61659	2.50213	2.93394	8.39731	2.68422	1.64542	2.2e-23	7.48e-21	UP
ENSG00000139083	ETV6	ETS variant 6 [Source:HGNC Symbol;Acc:HGNC:3495]	protein_coding	GO:0008152|GO:0000003|GO:0005623|GO:0022414|GO:0016020|GO:0002376|GO:0032502|GO:0009987|GO:0071704|GO:0044237|GO:0043227|GO:0048856|GO:0097159|GO:0008283|GO:0002520|GO:0016043|GO:0009892|GO:0031224|GO:0019222|GO:0005515|GO:0019953|GO:0009893|GO:0048609|GO:0005622|GO:0009058|GO:0043229|GO:0006807|GO:0003700|GO:0048523|GO:0050794|GO:0034641|GO:0031324|GO:0006139|GO:0031323|GO:0048513|GO:0044249|GO:…	metabolic process|reproduction|cell|reproductive process|membrane|immune system process|developmental process|cellular process|organic substance metabolic process|cellular metabolic process|membrane-bounded organelle|anatomical structure development|organic cyclic compound binding|cell proliferation|immune system development|cellular component organization|negative regulation of metabolic process…	K03211	ETS translocation variant 6/7[-]	hsa05202	Transcriptional misregulation in cancer - Homo sapiens (human)	12:11649854-11895402	511	631	468	87	100	141	5.24914	5.45108	5.10449	1.16002	1.32272	1.5358	5.26824	1.33951	1.97561	2.61e-23	8.78e-21	UP
ENSG00000156049	GNA14	G protein subunit alpha 14 [Source:HGNC Symbol;Acc:HGNC:4382]	protein_coding	GO:0005576|GO:0023052|GO:0005623|GO:0032991|GO:0016020|GO:0003824|GO:0009987|GO:0004871|GO:0050896|GO:0097367|GO:0007165|GO:0043227|GO:0043167|GO:0043234|GO:0071944|GO:0097159|GO:0005886|GO:0044877|GO:0005515|GO:1902494|GO:0019898|GO:0007154|GO:0006950|GO:0005622|GO:0016787|GO:0005615|GO:0051716|GO:0036094|GO:0050794|GO:0031982|GO:0016817|GO:0005102|GO:0098562|GO:0032403|GO:0009611|GO:0050817|GO:…	extracellular region|signaling|cell|macromolecular complex|membrane|catalytic activity|cellular process|signal transducer activity|response to stimulus|carbohydrate derivative binding|signal transduction|membrane-bounded organelle|ion binding|protein complex|cell periphery|organic cyclic compound binding|plasma membrane|macromolecular complex binding|protein binding|catalytic complex|extrinsic co…	K04636	guanine nucleotide-binding protein subunit alpha-14[-]	hsa04020|hsa05142|hsa05146	Calcium signaling pathway - Homo sapiens (human)|Chagas disease (American trypanosomiasis) - Homo sapiens (human)|Amoebiasis - Homo sapiens (human)	9:77423079-77648307	402	409	364	58	62	97	11.1533	9.54301	10.723	2.0887	2.21496	2.85364	10.4731	2.38577	2.13416	2.67e-23	8.87e-21	UP
ENSG00000093134	VNN3	vanin 3 [Source:HGNC Symbol;Acc:HGNC:16431]	protein_coding	GO:0005576|GO:0008152|GO:0005623|GO:0016020|GO:0003824|GO:0009987|GO:0071704|GO:0044237|GO:0071944|GO:0031224|GO:0005886|GO:0016787|GO:0009058|GO:0006807|GO:0034641|GO:0016810|GO:0044281|GO:0044249|GO:0031225|GO:0006082|GO:0051186|GO:0006575|GO:0019538|GO:0044267|GO:0042157|GO:0016811|GO:0043603|GO:0036211|GO:0006766|GO:0034645|GO:0015939|GO:0019752|GO:0017159|GO:0042158|GO:0006464|GO:0032787|GO:…	extracellular region|metabolic process|cell|membrane|catalytic activity|cellular process|organic substance metabolic process|cellular metabolic process|cell periphery|intrinsic component of membrane|plasma membrane|hydrolase activity|biosynthetic process|nitrogen compound metabolic process|cellular nitrogen compound metabolic process|hydrolase activity, acting on carbon-nitrogen (but not peptide)…	-	-	hsa00770	Pantothenate and CoA biosynthesis - Homo sapiens (human)	6:132722787-132734765	282	330	265	51	52	54	3.86321	3.80188	3.85464	0.906862	0.917275	0.784414	3.83991	0.869517	2.14278	3.29e-23	1.08e-20	UP
ENSG00000167693	NXN	nucleoredoxin [Source:HGNC Symbol;Acc:HGNC:18008]	protein_coding	GO:0023052|GO:0008152|GO:0005623|GO:0032502|GO:0016209|GO:0003824|GO:0009987|GO:0050896|GO:0071704|GO:0044237|GO:0016491|GO:0007165|GO:0043227|GO:0048856|GO:0023057|GO:0009892|GO:0019222|GO:0007154|GO:0005622|GO:0023051|GO:0004791|GO:0043229|GO:0006807|GO:0051716|GO:0048523|GO:0050794|GO:0031324|GO:0009636|GO:0031323|GO:0019725|GO:0009968|GO:0042592|GO:0055114|GO:0016667|GO:0010646|GO:0007267|GO:…	signaling|metabolic process|cell|developmental process|antioxidant activity|catalytic activity|cellular process|response to stimulus|organic substance metabolic process|cellular metabolic process|oxidoreductase activity|signal transduction|membrane-bounded organelle|anatomical structure development|negative regulation of signaling|negative regulation of metabolic process|regulation of metabolic p…	-	-	-	-	17:799313-979770	120	198	159	561	479	571	1.07401	1.4903	1.51098	6.51723	5.52023	5.41888	1.35843	5.81878	-2.09878	3.39e-23	1.1e-20	DOWN
ENSG00000138771	SHROOM3	shroom family member 3 [Source:HGNC Symbol;Acc:HGNC:30422]	protein_coding	GO:0005623|GO:0016020|GO:0032502|GO:0009987|GO:0030054|GO:0051179|GO:0050896|GO:0048856|GO:0033036|GO:0071944|GO:0050793|GO:0016043|GO:0043473|GO:0005886|GO:0044877|GO:0005515|GO:0005622|GO:0009653|GO:0009605|GO:0043229|GO:0005911|GO:0048646|GO:0051716|GO:0050794|GO:0045177|GO:0009888|GO:0032403|GO:0033059|GO:0051128|GO:0048468|GO:0043296|GO:0035148|GO:0005912|GO:0021915|GO:0035239|GO:0007389|GO:…	cell|membrane|developmental process|cellular process|cell junction|localization|response to stimulus|anatomical structure development|macromolecule localization|cell periphery|regulation of developmental process|cellular component organization|pigmentation|plasma membrane|macromolecular complex binding|protein binding|intracellular|anatomical structure morphogenesis|response to external stimulus|…	-	-	-	-	4:76435100-76783253	807	995	689	186	147	207	3.6265	3.76031	3.28755	1.08493	0.850607	0.98636	3.55812	0.973967	1.86917	5.76e-23	1.84e-20	UP
ENSG00000137834	SMAD6	SMAD family member 6 [Source:HGNC Symbol;Acc:HGNC:6772]	protein_coding	GO:0023052|GO:0008152|GO:0005623|GO:0032991|GO:0002376|GO:0032502|GO:0009987|GO:0004871|GO:0050896|GO:0071704|GO:0044237|GO:0007165|GO:0006955|GO:0043227|GO:0043167|GO:0048856|GO:0043234|GO:0023057|GO:0005057|GO:0097159|GO:0008283|GO:0016043|GO:0009892|GO:0007155|GO:0003682|GO:0019222|GO:0005515|GO:0007154|GO:0009893|GO:0006950|GO:0005622|GO:0012505|GO:0023051|GO:0009653|GO:0009058|GO:0043229|GO:…	signaling|metabolic process|cell|macromolecular complex|immune system process|developmental process|cellular process|signal transducer activity|response to stimulus|organic substance metabolic process|cellular metabolic process|signal transduction|immune response|membrane-bounded organelle|ion binding|anatomical structure development|protein complex|negative regulation of signaling|signal transdu…	K04677	mothers against decapentaplegic homolog 6[-]	hsa04350	TGF-beta signaling pathway - Homo sapiens (human)	15:66702228-66782848	182	168	171	522	473	572	1.32382	1.02767	1.32067	4.9284	4.43015	4.41169	1.22406	4.59008	-1.90685	5.85e-23	1.85e-20	DOWN
ENSG00000111269	CREBL2	cAMP responsive element binding protein like 2 [Source:HGNC Symbol;Acc:HGNC:2350]	protein_coding	GO:0023052|GO:0008152|GO:0005623|GO:0032502|GO:0009987|GO:0051179|GO:0050896|GO:0071704|GO:0044237|GO:0007165|GO:0043227|GO:0050793|GO:0097159|GO:0019222|GO:0007154|GO:0009893|GO:0005622|GO:0009058|GO:0043229|GO:0006807|GO:0051716|GO:0003700|GO:0051050|GO:0050794|GO:0034641|GO:0045597|GO:0006810|GO:0006139|GO:0031323|GO:0007049|GO:0044249|GO:0006725|GO:0003676|GO:0006629|GO:0046483|GO:0045834|GO:…	signaling|metabolic process|cell|developmental process|cellular process|localization|response to stimulus|organic substance metabolic process|cellular metabolic process|signal transduction|membrane-bounded organelle|regulation of developmental process|organic cyclic compound binding|regulation of metabolic process|cell communication|positive regulation of metabolic process|intracellular|biosynthe…	-	-	-	-	12:12611827-12645108	1304	1578	1268	324	348	459	24.776	25.2142	25.5806	7.9905	8.51394	9.24731	25.1903	8.58392	1.55316	7.01e-23	2.19e-20	UP
ENSG00000104904	OAZ1	ornithine decarboxylase antizyme 1 [Source:HGNC Symbol;Acc:HGNC:8095]	protein_coding	GO:0008152|GO:0005623|GO:0098772|GO:0009987|GO:0051179|GO:0030234|GO:0071704|GO:0044237|GO:0043227|GO:0033036|GO:0051641|GO:1903829|GO:0019222|GO:0005515|GO:0009893|GO:0005622|GO:1904951|GO:0065009|GO:0051051|GO:0009058|GO:0043229|GO:0006807|GO:0009056|GO:0051050|GO:0050794|GO:0045184|GO:0034641|GO:0042180|GO:0034763|GO:0006810|GO:0031323|GO:0046907|GO:0006520|GO:0044281|GO:0044249|GO:0090316|GO:…	metabolic process|cell|molecular function regulator|cellular process|localization|enzyme regulator activity|organic substance metabolic process|cellular metabolic process|membrane-bounded organelle|macromolecule localization|cellular localization|positive regulation of cellular protein localization|regulation of metabolic process|protein binding|positive regulation of metabolic process|intracellu…	-	-	-	-	19:2269509-2273490	3066	4197	3969	924	923	1087	25.2989	29.1242	34.7736	9.89641	9.80684	9.5106	29.7322	9.73795	1.61034	7.61e-23	2.35e-20	UP
ENSG00000130513	GDF15	growth differentiation factor 15 [Source:HGNC Symbol;Acc:HGNC:30142]	protein_coding	GO:0005576|GO:0023052|GO:0008152|GO:0005623|GO:0032502|GO:0009987|GO:0050896|GO:0071704|GO:0044237|GO:0007165|GO:0043227|GO:0048856|GO:0050793|GO:0016043|GO:0019222|GO:0005515|GO:0007154|GO:0009893|GO:0005622|GO:0065009|GO:0023051|GO:0009653|GO:0005615|GO:0009058|GO:0043229|GO:0006807|GO:0048646|GO:0051716|GO:0050794|GO:0034641|GO:0061061|GO:0035556|GO:0031982|GO:0045597|GO:0006949|GO:0051130|GO:…	extracellular region|signaling|metabolic process|cell|developmental process|cellular process|response to stimulus|organic substance metabolic process|cellular metabolic process|signal transduction|membrane-bounded organelle|anatomical structure development|regulation of developmental process|cellular component organization|regulation of metabolic process|protein binding|cell communication|positiv…	-	-	-	-	19:18374731-18389176	2901	3170	3455	829	613	745	67.4296	61.9653	85.2688	25.0112	18.3469	18.3615	71.5546	20.5732	1.79828	8.26e-23	2.53e-20	UP
ENSG00000116095	PLEKHA3	pleckstrin homology domain containing A3 [Source:HGNC Symbol;Acc:HGNC:14338]	protein_coding	GO:0008152|GO:0005623|GO:0016020|GO:0009987|GO:0071704|GO:0044237|GO:0031090|GO:0043227|GO:0043167|GO:0005622|GO:0012505|GO:0008289|GO:0009058|GO:0043229|GO:0019637|GO:0044249|GO:0005794|GO:0044255|GO:0005543|GO:0006629|GO:0005737|GO:0043231|GO:0006644|GO:0000139|GO:0008654|GO:0008610|GO:0035091|GO:0006796|GO:0046486|GO:0046474|GO:0006650|GO:1901981|GO:0070273|GO:0046488|GO:0006661	metabolic process|cell|membrane|cellular process|organic substance metabolic process|cellular metabolic process|organelle membrane|membrane-bounded organelle|ion binding|intracellular|endomembrane system|lipid binding|biosynthetic process|intracellular organelle|organophosphate metabolic process|cellular biosynthetic process|Golgi apparatus|cellular lipid metabolic process|phospholipid binding|li…	-	-	-	-	2:178480468-178516462	551	600	462	97	105	144	3.0016	2.74877	2.67228	0.68588	0.736527	0.831789	2.80755	0.751399	1.90166	9.48e-23	2.87e-20	UP
ENSG00000204516	MICB	MHC class I polypeptide-related sequence B [Source:HGNC Symbol;Acc:HGNC:7091]	protein_coding	GO:0001906|GO:0023052|GO:0005623|GO:0016020|GO:0002376|GO:0009987|GO:0050896|GO:0002683|GO:0051707|GO:0002684|GO:0007165|GO:0006955|GO:0001913|GO:0042267|GO:0071944|GO:0009628|GO:0002682|GO:0031224|GO:0009986|GO:0005886|GO:0005515|GO:0007154|GO:0006950|GO:0045321|GO:0002253|GO:0009605|GO:0009607|GO:0001909|GO:0051716|GO:0019835|GO:0050794|GO:0050687|GO:0046649|GO:0005102|GO:0050776|GO:0050778|GO:…	cell killing|signaling|cell|membrane|immune system process|cellular process|response to stimulus|negative regulation of immune system process|response to other organism|positive regulation of immune system process|signal transduction|immune response|T cell mediated cytotoxicity|natural killer cell mediated cytotoxicity|cell periphery|response to abiotic stimulus|regulation of immune system proces…	-	-	-	-	6:31494881-31511124	936	1187	942	231	242	309	15.8576	16.9122	16.9454	5.07985	5.27929	5.55098	16.5717	5.30337	1.64374	1.48e-22	4.44e-20	UP
ENSG00000259856	RAB43P1	RAB43 pseudogene 1 [Source:HGNC Symbol;Acc:HGNC:33153]	processed_pseudogene	-	-	-	-	-	-	16:46626404-46626992	188	197	187	29	21	35	25.6104	22.5689	27.0482	5.12778	3.6836	5.05566	25.0758	4.62235	2.4396	2.97e-22	8.81e-20	UP
ENSG00000153233	PTPRR	protein tyrosine phosphatase, receptor type R [Source:HGNC Symbol;Acc:HGNC:9680]	protein_coding	GO:0040011|GO:0005576|GO:0023052|GO:0008152|GO:0005623|GO:0016020|GO:0032502|GO:0003824|GO:0009987|GO:0030054|GO:0051179|GO:0004871|GO:0050896|GO:0071704|GO:0044237|GO:0007165|GO:0048870|GO:0048856|GO:0023057|GO:0071944|GO:0009892|GO:0031224|GO:0040012|GO:0019222|GO:0005886|GO:0040013|GO:0005515|GO:0004872|GO:0007154|GO:0005622|GO:0038023|GO:0016787|GO:0023051|GO:0005615|GO:0006807|GO:0051716|GO:…	locomotion|extracellular region|signaling|metabolic process|cell|membrane|developmental process|catalytic activity|cellular process|cell junction|localization|signal transducer activity|response to stimulus|organic substance metabolic process|cellular metabolic process|signal transduction|cell motility|anatomical structure development|negative regulation of signaling|cell periphery|negative regul…	K04458	receptor-type tyrosine-protein phosphatase R[3.1.3.48]	hsa04010	MAPK signaling pathway - Homo sapiens (human)	12:70638073-70920843	168	160	160	18	24	15	1.22066	0.977672	1.23437	0.169764	0.224539	0.115564	1.14423	0.169956	2.75115	3.17e-22	9.29e-20	UP
ENSG00000118596	SLC16A7	solute carrier family 16 member 7 [Source:HGNC Symbol;Acc:HGNC:10928]	protein_coding	GO:0005623|GO:0016020|GO:0051179|GO:0005215|GO:0071944|GO:0031224|GO:0005886|GO:0022857|GO:0006810|GO:0031226|GO:0016021|GO:0005887|GO:0015075|GO:0015129|GO:0071702|GO:0015291|GO:0006811|GO:0055085|GO:0015293|GO:0046943|GO:0006820|GO:0008509|GO:0046942|GO:0015711|GO:0015727|GO:0034220|GO:0005477|GO:1903825|GO:0035873|GO:0015718|GO:1905039|GO:0008514|GO:0008028|GO:0098656|GO:0006848|GO:0050833|GO:…	cell|membrane|localization|transporter activity|cell periphery|intrinsic component of membrane|plasma membrane|transmembrane transporter activity|transport|intrinsic component of plasma membrane|integral component of membrane|integral component of plasma membrane|ion transmembrane transporter activity|lactate transmembrane transporter activity|organic substance transport|secondary active transmem…	-	-	-	-	12:59596067-59789855	321	405	300	741	830	1222	1.41961	1.50628	1.40872	4.25363	4.72652	5.73041	1.44487	4.90352	-1.76288	5.35e-22	1.55e-19	DOWN
ENSG00000164574	GALNT10	polypeptide N-acetylgalactosaminyltransferase 10 [Source:HGNC Symbol;Acc:HGNC:19873]	protein_coding	GO:0008152|GO:0005623|GO:0016020|GO:0003824|GO:0009987|GO:0071704|GO:0044237|GO:0031090|GO:0043227|GO:0043167|GO:0031224|GO:0016740|GO:0030246|GO:0005622|GO:0012505|GO:0009058|GO:0043229|GO:0006807|GO:0070085|GO:0044249|GO:1901135|GO:0016021|GO:0005794|GO:0016757|GO:0005737|GO:0006486|GO:0043231|GO:0019538|GO:0043169|GO:0044267|GO:0000139|GO:0043413|GO:0046872|GO:0036211|GO:1901137|GO:0006493|GO:…	metabolic process|cell|membrane|catalytic activity|cellular process|organic substance metabolic process|cellular metabolic process|organelle membrane|membrane-bounded organelle|ion binding|intrinsic component of membrane|transferase activity|carbohydrate binding|intracellular|endomembrane system|biosynthetic process|intracellular organelle|nitrogen compound metabolic process|glycosylation|cellula…	K00710	polypeptide N-acetylgalactosaminyltransferase[2.4.1.41]	hsa01100|hsa00512	Metabolic pathways - Homo sapiens (human)|Mucin type O-glycan biosynthesis - Homo sapiens (human)	5:154190730-154420984	1732	2168	1702	469	437	644	7.43594	7.82768	7.75865	2.61359	2.41584	2.93173	7.67409	2.65372	1.53198	6.19e-22	1.76e-19	UP
ENSG00000198843	SELENOT	selenoprotein T [Source:HGNC Symbol;Acc:HGNC:18136]	protein_coding	GO:0023052|GO:0008152|GO:0005623|GO:0016020|GO:0032502|GO:0016209|GO:0003824|GO:0009987|GO:0051179|GO:0050896|GO:0071704|GO:0044237|GO:0016491|GO:0043227|GO:0048856|GO:0033036|GO:0051641|GO:0031224|GO:0019222|GO:0005789|GO:0008430|GO:0007154|GO:0005622|GO:0042175|GO:0012505|GO:0023051|GO:0004791|GO:0009058|GO:0043229|GO:0006807|GO:0051716|GO:0051050|GO:0050794|GO:0045184|GO:0034641|GO:0032940|GO:…	signaling|metabolic process|cell|membrane|developmental process|antioxidant activity|catalytic activity|cellular process|localization|response to stimulus|organic substance metabolic process|cellular metabolic process|oxidoreductase activity|membrane-bounded organelle|anatomical structure development|macromolecule localization|cellular localization|intrinsic component of membrane|regulation of me…	-	-	-	-	3:150602875-150630445	1148	1456	1171	261	340	385	10.3765	11.0676	11.2384	3.06214	3.95718	3.68993	10.8942	3.56975	1.60966	6.21e-22	1.76e-19	UP
ENSG00000116918	TSNAX	translin associated factor X [Source:HGNC Symbol;Acc:HGNC:12380]	protein_coding	GO:0008152|GO:0000003|GO:0005623|GO:0022414|GO:0032502|GO:0009987|GO:0051179|GO:0005215|GO:0050896|GO:0071704|GO:0044237|GO:0043227|GO:0043167|GO:0048856|GO:0033036|GO:0097159|GO:0009892|GO:0019222|GO:0005515|GO:0019953|GO:0048609|GO:0005622|GO:0012505|GO:0043229|GO:0006807|GO:0051716|GO:0045184|GO:0034641|GO:0006810|GO:0006139|GO:0016458|GO:0005794|GO:0006725|GO:1901698|GO:0015197|GO:0008104|GO:…	metabolic process|reproduction|cell|reproductive process|developmental process|cellular process|localization|transporter activity|response to stimulus|organic substance metabolic process|cellular metabolic process|membrane-bounded organelle|ion binding|anatomical structure development|macromolecule localization|organic cyclic compound binding|negative regulation of metabolic process|regulation of…	-	-	-	-	1:231528653-231566524	383	469	324	948	922	1645	4.29861	4.42677	3.86111	13.8106	13.3247	19.5769	4.1955	15.5707	-1.89192	8.86e-22	2.49e-19	DOWN
ENSG00000143815	LBR	lamin B receptor [Source:HGNC Symbol;Acc:HGNC:6518]	protein_coding	GO:0008152|GO:0005623|GO:0016020|GO:0003824|GO:0071704|GO:0031090|GO:0016491|GO:0043227|GO:0097159|GO:0031224|GO:0005515|GO:0005622|GO:0012505|GO:0009058|GO:0043229|GO:0005635|GO:0044281|GO:0016021|GO:0031301|GO:0055114|GO:0019904|GO:0005521|GO:0016627|GO:0003676|GO:0031965|GO:0006629|GO:0043231|GO:0019866|GO:0005634|GO:0016125|GO:0006066|GO:0070087|GO:0008610|GO:0005639|GO:0003723|GO:0005637|GO:…	metabolic process|cell|membrane|catalytic activity|organic substance metabolic process|organelle membrane|oxidoreductase activity|membrane-bounded organelle|organic cyclic compound binding|intrinsic component of membrane|protein binding|intracellular|endomembrane system|biosynthetic process|intracellular organelle|nuclear envelope|small molecule metabolic process|integral component of membrane|in…	-	-	-	-	1:225401502-225428925	622	715	581	1252	1526	2087	5.63543	5.44789	5.58922	14.7237	17.8028	20.0497	5.55751	17.5254	-1.65694	9.46e-22	2.63e-19	DOWN
ENSG00000130829	DUSP9	dual specificity phosphatase 9 [Source:HGNC Symbol;Acc:HGNC:3076]	protein_coding	GO:0023052|GO:0008152|GO:0005623|GO:0003824|GO:0009987|GO:0050896|GO:0071704|GO:0044237|GO:0007165|GO:0043227|GO:0023057|GO:0009892|GO:0019222|GO:0005515|GO:0007154|GO:0009893|GO:0006950|GO:0005622|GO:0065009|GO:0016787|GO:0023051|GO:0043229|GO:0006807|GO:0051716|GO:0048523|GO:0050794|GO:0031324|GO:0035556|GO:0031323|GO:0016788|GO:0009968|GO:0010646|GO:0009966|GO:0033554|GO:0023014|GO:0005737|GO:…	signaling|metabolic process|cell|catalytic activity|cellular process|response to stimulus|organic substance metabolic process|cellular metabolic process|signal transduction|membrane-bounded organelle|negative regulation of signaling|negative regulation of metabolic process|regulation of metabolic process|protein binding|cell communication|positive regulation of metabolic process|response to stres…	K18498	dual specificity phosphatase 9[3.1.3.48]	hsa04010|hsa04550	MAPK signaling pathway - Homo sapiens (human)|Signaling pathways regulating pluripotency of stem cells - Homo sapiens (human)	X:153642492-153651326	791	816	825	2157	1924	2004	14.8012	12.8409	16.3913	52.3897	46.3578	39.7619	14.6778	46.1698	-1.65332	1.19e-21	3.27e-19	DOWN
ENSG00000127990	SGCE	sarcoglycan epsilon [Source:HGNC Symbol;Acc:HGNC:10808]	protein_coding	GO:0005623|GO:0032991|GO:0016020|GO:0032502|GO:0009987|GO:0043227|GO:0048856|GO:0043234|GO:0071944|GO:0016043|GO:0031224|GO:0007155|GO:0005886|GO:0042995|GO:0005622|GO:0012505|GO:0043229|GO:0031252|GO:0061061|GO:0036477|GO:0048513|GO:0031226|GO:0061024|GO:0031589|GO:0042383|GO:0016021|GO:0005794|GO:0098797|GO:0032589|GO:0043005|GO:0031256|GO:0005737|GO:0043231|GO:0048731|GO:0007275|GO:0003012|GO:…	cell|macromolecular complex|membrane|developmental process|cellular process|membrane-bounded organelle|anatomical structure development|protein complex|cell periphery|cellular component organization|intrinsic component of membrane|cell adhesion|plasma membrane|cell projection|intracellular|endomembrane system|intracellular organelle|cell leading edge|muscle structure development|somatodendritic c…	-	-	-	-	7:94585230-94656209	923	937	836	218	198	268	13.9444	11.9048	13.4104	4.27495	3.85178	4.29321	13.0865	4.13998	1.66039	1.5e-21	4.09e-19	UP
ENSG00000164542	KIAA0895	KIAA0895 [Source:HGNC Symbol;Acc:HGNC:22206]	protein_coding	-	-	-	-	-	-	7:36324221-36390125	136	138	117	340	374	428	0.618922	0.528157	0.565357	2.00841	2.19163	2.06533	0.570812	2.08846	-1.87135	2.15e-21	5.77e-19	DOWN
ENSG00000245848	CEBPA	CCAAT enhancer binding protein alpha [Source:HGNC Symbol;Acc:HGNC:1833]	protein_coding	GO:0023052|GO:0008152|GO:0000003|GO:0005623|GO:0022414|GO:0032991|GO:0002376|GO:0000988|GO:0032502|GO:0009987|GO:0050896|GO:0071704|GO:0044237|GO:0000989|GO:0007165|GO:0043227|GO:0003006|GO:0048856|GO:0043234|GO:0050793|GO:0097159|GO:0008283|GO:0002520|GO:0016043|GO:0009892|GO:0019222|GO:0005515|GO:0007154|GO:0009893|GO:0005622|GO:0065009|GO:0009058|GO:0043229|GO:0006807|GO:0009056|GO:0051716|GO:…	signaling|metabolic process|reproduction|cell|reproductive process|macromolecular complex|immune system process|transcription factor activity, protein binding|developmental process|cellular process|response to stimulus|organic substance metabolic process|cellular metabolic process|transcription factor activity, transcription factor binding|signal transduction|membrane-bounded organelle|developmen…	K09055	CCAAT/enhancer binding protein (C/EBP), alpha[-]	hsa05200|hsa05202|hsa04932|hsa05221	Pathways in cancer - Homo sapiens (human)|Transcriptional misregulation in cancer - Homo sapiens (human)|Non-alcoholic fatty liver disease (NAFLD) - Homo sapiens (human)|Acute myeloid leukemia - Homo sapiens (human)	19:33299934-33302564	478	489	519	1185	1090	1336	14.5774	12.5415	16.8058	46.9081	42.8034	43.2025	14.6416	44.3047	-1.59739	2.16e-21	5.77e-19	DOWN
ENSG00000180628	PCGF5	polycomb group ring finger 5 [Source:HGNC Symbol;Acc:HGNC:28264]	protein_coding	GO:0008152|GO:0005623|GO:0032991|GO:0009987|GO:0071704|GO:0044237|GO:0043227|GO:0043167|GO:0043234|GO:0016043|GO:0019222|GO:0005515|GO:0009893|GO:0005622|GO:0009058|GO:0043229|GO:0006807|GO:0050794|GO:0034641|GO:0006139|GO:0031323|GO:0044249|GO:0006725|GO:0031519|GO:0006996|GO:0006325|GO:0046483|GO:0043231|GO:0019538|GO:0051171|GO:0031325|GO:0043169|GO:0005694|GO:0044267|GO:0005815|GO:0071514|GO:…	metabolic process|cell|macromolecular complex|cellular process|organic substance metabolic process|cellular metabolic process|membrane-bounded organelle|ion binding|protein complex|cellular component organization|regulation of metabolic process|protein binding|positive regulation of metabolic process|intracellular|biosynthetic process|intracellular organelle|nitrogen compound metabolic process|re…	K11489	polycomb group RING finger protein 5[-]	hsa04550	Signaling pathways regulating pluripotency of stem cells - Homo sapiens (human)	10:91163012-91284331	2406	2804	2190	4509	5253	6285	13.0307	12.7713	12.5938	31.6978	36.6335	36.0934	12.7986	34.8082	-1.44344	2.45e-21	6.49e-19	DOWN
ENSG00000154124	OTULIN	OTU deubiquitinase with linear linkage specificity [Source:HGNC Symbol;Acc:HGNC:25118]	protein_coding	GO:0023052|GO:0008152|GO:0005623|GO:0032991|GO:0002376|GO:0032502|GO:0003824|GO:0009987|GO:0050896|GO:0071704|GO:0044237|GO:0002684|GO:0007165|GO:0006955|GO:0048856|GO:0002682|GO:0043433|GO:0019222|GO:0005515|GO:1902494|GO:0007154|GO:0006950|GO:0005622|GO:0065009|GO:0016787|GO:0023051|GO:0009653|GO:0002253|GO:0009605|GO:0009058|GO:0006807|GO:0048646|GO:0051716|GO:0050794|GO:0008233|GO:0101005|GO:…	signaling|metabolic process|cell|macromolecular complex|immune system process|developmental process|catalytic activity|cellular process|response to stimulus|organic substance metabolic process|cellular metabolic process|positive regulation of immune system process|signal transduction|immune response|anatomical structure development|regulation of immune system process|negative regulation of sequen…	-	-	-	-	5:14664664-14699711	230	206	194	507	563	716	1.76496	1.32942	1.5807	5.05002	5.56308	5.82601	1.55836	5.4797	-1.81407	2.6e-21	6.83e-19	DOWN
ENSG00000197712	FAM114A1	family with sequence similarity 114 member A1 [Source:HGNC Symbol;Acc:HGNC:25087]	protein_coding	GO:0005623|GO:0043227|GO:0005515|GO:0005622|GO:0012505|GO:0043229|GO:0005794|GO:0005737|GO:0043231|GO:0005634|GO:0031981|GO:0005829|GO:0005654	cell|membrane-bounded organelle|protein binding|intracellular|endomembrane system|intracellular organelle|Golgi apparatus|cytoplasm|intracellular membrane-bounded organelle|nucleus|nuclear lumen|cytosol|nucleoplasm	-	-	-	-	4:38867677-38945739	1695	1995	1540	474	480	568	22.4573	22.2289	21.6644	8.1516	8.18894	7.9797	22.1169	8.10674	1.44795	2.83e-21	7.35e-19	UP
ENSG00000006576	PHTF2	putative homeodomain transcription factor 2 [Source:HGNC Symbol;Acc:HGNC:13411]	protein_coding	GO:0008152|GO:0005623|GO:0009987|GO:0071704|GO:0044237|GO:0043227|GO:0097159|GO:0019222|GO:0005622|GO:0012505|GO:0009058|GO:0043229|GO:0006807|GO:0050794|GO:0034641|GO:0006139|GO:0031323|GO:0044249|GO:0006725|GO:0005783|GO:0003676|GO:0046483|GO:0005737|GO:0043231|GO:0051171|GO:0005634|GO:0051252|GO:0016070|GO:0034645|GO:0010467|GO:0010468|GO:0003677|GO:0006355|GO:2001141|GO:0006351|GO:0032774|GO:…	metabolic process|cell|cellular process|organic substance metabolic process|cellular metabolic process|membrane-bounded organelle|organic cyclic compound binding|regulation of metabolic process|intracellular|endomembrane system|biosynthetic process|intracellular organelle|nitrogen compound metabolic process|regulation of cellular process|cellular nitrogen compound metabolic process|nucleobase-con…	-	-	-	-	7:77798792-77957503	441	315	246	973	990	1525	2.06781	1.24214	1.22475	5.92192	5.97732	7.58216	1.51157	6.4938	-2.10302	3.63e-21	9.35e-19	DOWN
ENSG00000180694	TMEM64	transmembrane protein 64 [Source:HGNC Symbol;Acc:HGNC:25441]	protein_coding	GO:0023052|GO:0005623|GO:0016020|GO:0002376|GO:0032502|GO:0009987|GO:0050896|GO:0002684|GO:0007165|GO:0043227|GO:0048856|GO:0023057|GO:0050793|GO:0002682|GO:0002520|GO:0031224|GO:0007154|GO:0005622|GO:0012505|GO:0065009|GO:0023051|GO:0043229|GO:0051716|GO:0048523|GO:0050794|GO:0034103|GO:0045597|GO:0030279|GO:0001503|GO:0019725|GO:0048513|GO:0009968|GO:0045780|GO:0016021|GO:0042592|GO:0045596|GO:…	signaling|cell|membrane|immune system process|developmental process|cellular process|response to stimulus|positive regulation of immune system process|signal transduction|membrane-bounded organelle|anatomical structure development|negative regulation of signaling|regulation of developmental process|regulation of immune system process|immune system development|intrinsic component of membrane|cell …	-	-	-	-	8:90621995-90791632	54	33	44	264	181	232	0.503518	0.258778	0.435627	3.19523	2.1732	2.29383	0.399308	2.55409	-2.67724	5.77e-21	1.47e-18	DOWN
ENSG00000144749	LRIG1	leucine rich repeats and immunoglobulin like domains 1 [Source:HGNC Symbol;Acc:HGNC:17360]	protein_coding	GO:0005623|GO:0016020|GO:0032502|GO:0048856|GO:0071944|GO:0031224|GO:0005886|GO:0009653|GO:0048840|GO:0048513|GO:0021675|GO:0016021|GO:0007423|GO:0009887|GO:0048568|GO:0050877|GO:0060384|GO:0048731|GO:0007275|GO:0048598|GO:0048839|GO:0007600|GO:0042633|GO:0032474|GO:0007399|GO:0042472|GO:0048562|GO:0022405|GO:0043583|GO:0009790|GO:0042471|GO:0050954|GO:0007605	cell|membrane|developmental process|anatomical structure development|cell periphery|intrinsic component of membrane|plasma membrane|anatomical structure morphogenesis|otolith development|animal organ development|nerve development|integral component of membrane|sensory organ development|animal organ morphogenesis|embryonic organ development|neurological system process|innervation|system developmen…	-	-	-	-	3:66378797-66501263	285	325	280	54	49	77	2.1841	2.09458	2.27837	0.537154	0.483527	0.625703	2.18568	0.548795	1.99374	1.2e-20	3.04e-18	UP
ENSG00000172380	GNG12	G protein subunit gamma 12 [Source:HGNC Symbol;Acc:HGNC:19663]	protein_coding	GO:0005576|GO:0023052|GO:0005623|GO:0032991|GO:0016020|GO:0032502|GO:0009987|GO:0004871|GO:0050896|GO:0051707|GO:0007165|GO:0043227|GO:0043167|GO:0048856|GO:0043234|GO:0071944|GO:0005886|GO:0005515|GO:1902494|GO:0019898|GO:0007154|GO:0005622|GO:0009605|GO:0005615|GO:0009607|GO:0043229|GO:0051716|GO:0050794|GO:0021537|GO:0031982|GO:0007420|GO:0098562|GO:0048513|GO:0043207|GO:0060322|GO:1901698|GO:…	extracellular region|signaling|cell|macromolecular complex|membrane|developmental process|cellular process|signal transducer activity|response to stimulus|response to other organism|signal transduction|membrane-bounded organelle|ion binding|anatomical structure development|protein complex|cell periphery|plasma membrane|protein binding|catalytic complex|extrinsic component of membrane|cell communi…	K04347	guanine nucleotide-binding protein G(I)/G(S)/G(O) subunit gamma-12[-]	hsa05200|hsa04151|hsa04010|hsa04014|hsa04810|hsa05167|hsa04062|hsa05034|hsa04723|hsa04371|hsa04728|hsa04926|hsa04724|hsa04726|hsa04713|hsa05032|hsa04727	Pathways in cancer - Homo sapiens (human)|PI3K-Akt signaling pathway - Homo sapiens (human)|MAPK signaling pathway - Homo sapiens (human)|Ras signaling pathway - Homo sapiens (human)|Regulation of actin cytoskeleton - Homo sapiens (human)|Kaposi's sarcoma-associated herpesvirus infection - Homo sapiens (human)|Chemokine signaling pathway - Homo sapiens (human)|Alcoholism - Homo sapiens (human)|Re…	1:67701466-67833467	1791	2122	1634	501	482	654	29.5262	29.4201	28.6025	10.7208	10.2319	11.4325	29.1829	10.7951	1.43475	1.5e-20	3.74e-18	UP
ENSG00000064042	LIMCH1	LIM and calponin homology domains 1 [Source:HGNC Symbol;Acc:HGNC:29191]	protein_coding	GO:0009987|GO:0043167|GO:0016043|GO:0005515|GO:0006996|GO:0030029|GO:0008092|GO:0043169|GO:0003779|GO:0030036|GO:0046872|GO:0007010|GO:0031032	cellular process|ion binding|cellular component organization|protein binding|organelle organization|actin filament-based process|cytoskeletal protein binding|cation binding|actin binding|actin cytoskeleton organization|metal ion binding|cytoskeleton organization|actomyosin structure organization	-	-	-	-	4:41359607-41700044	1998	2090	1830	589	507	593	5.92458	5.21188	5.76172	2.26701	1.93583	1.86452	5.63273	2.02246	1.47773	1.6e-20	3.97e-18	UP
ENSG00000186106	ANKRD46	ankyrin repeat domain 46 [Source:HGNC Symbol;Acc:HGNC:27229]	protein_coding	GO:0016020|GO:0031224|GO:0016021	membrane|intrinsic component of membrane|integral component of membrane	-	-	-	-	8:100509752-100559784	127	105	108	293	387	505	0.976341	0.678849	0.881578	2.92377	3.83096	4.1166	0.845589	3.62378	-2.09947	1.77e-20	4.36e-18	DOWN
ENSG00000047457	CP	ceruloplasmin [Source:HGNC Symbol;Acc:HGNC:2295]	protein_coding	GO:0005576|GO:0008152|GO:0005623|GO:0016020|GO:0003824|GO:0009987|GO:0051179|GO:0071704|GO:0044237|GO:0031090|GO:0016491|GO:0043227|GO:0043167|GO:0005515|GO:0005622|GO:0012505|GO:0072562|GO:0005615|GO:0043229|GO:0006807|GO:0051087|GO:0031982|GO:0006810|GO:0019725|GO:0042592|GO:0055114|GO:0005783|GO:0005737|GO:0043231|GO:0070062|GO:0016722|GO:0019538|GO:1903561|GO:0005774|GO:0043169|GO:0044267|GO:…	extracellular region|metabolic process|cell|membrane|catalytic activity|cellular process|localization|organic substance metabolic process|cellular metabolic process|organelle membrane|oxidoreductase activity|membrane-bounded organelle|ion binding|protein binding|intracellular|endomembrane system|blood microparticle|extracellular space|intracellular organelle|nitrogen compound metabolic process|ch…	K13624	ceruloplasmin[1.16.3.1]	hsa00860|hsa04216	Porphyrin and chlorophyll metabolism - Homo sapiens (human)|Ferroptosis - Homo sapiens (human)	3:149162410-149222055	273	369	260	48	54	73	1.90293	2.16308	1.9243	0.434289	0.484673	0.539549	1.99677	0.486171	2.03814	1.88e-20	4.58e-18	UP
ENSG00000108244	KRT23	keratin 23 [Source:HGNC Symbol;Acc:HGNC:6438]	protein_coding	GO:0005623|GO:0032502|GO:0009987|GO:0005198|GO:0048856|GO:0005622|GO:0043229|GO:0009888|GO:0048513|GO:0008219|GO:0031424|GO:0005737|GO:0099512|GO:0048731|GO:0007275|GO:0012501|GO:0070268|GO:0060429|GO:0043588|GO:0005856|GO:0008544|GO:0030154|GO:0005829|GO:0045111|GO:0009913|GO:0030216|GO:0030855|GO:0005882	cell|developmental process|cellular process|structural molecule activity|anatomical structure development|intracellular|intracellular organelle|tissue development|animal organ development|cell death|keratinization|cytoplasm|supramolecular fiber|system development|multicellular organism development|programmed cell death|cornification|epithelium development|skin development|cytoskeleton|epidermis d…	-	-	-	-	17:40922696-40937634	416	583	436	93	106	123	4.7636	5.61431	5.30112	1.3823	1.56296	1.49347	5.22634	1.47958	1.82062	2.85e-20	6.89e-18	UP
ENSG00000239264	TXNDC5	thioredoxin domain containing 5 [Source:HGNC Symbol;Acc:HGNC:21073]	protein_coding	GO:0005576|GO:0005623|GO:0002376|GO:0003824|GO:0009987|GO:0051179|GO:0050896|GO:0006955|GO:0043227|GO:0016853|GO:0005515|GO:0006457|GO:0006950|GO:0005622|GO:0012505|GO:0045321|GO:0005615|GO:0043229|GO:0051716|GO:0048523|GO:0050794|GO:0002366|GO:0032940|GO:0031982|GO:0031983|GO:0006810|GO:0060548|GO:0019725|GO:0002263|GO:0001775|GO:0016860|GO:0042592|GO:0008219|GO:0030141|GO:0005783|GO:0097708|GO:…	extracellular region|cell|immune system process|catalytic activity|cellular process|localization|response to stimulus|immune response|membrane-bounded organelle|isomerase activity|protein binding|protein folding|response to stress|intracellular|endomembrane system|leukocyte activation|extracellular space|intracellular organelle|cellular response to stimulus|negative regulation of cellular process…	K13984	thioredoxin domain-containing protein 5[-]	hsa04141	Protein processing in endoplasmic reticulum - Homo sapiens (human)	6:7881517-7910814	5413	6618	5708	1692	1695	2228	83.8946	86.2598	93.9331	34.0387	33.827	36.6152	88.0292	34.8269	1.33778	2.97e-20	7.11e-18	UP
ENSG00000147044	CASK	calcium/calmodulin dependent serine protein kinase [Source:HGNC Symbol;Acc:HGNC:1497]	protein_coding	GO:0005576|GO:0045202|GO:0023052|GO:0008152|GO:0005623|GO:0016020|GO:0003824|GO:0009987|GO:0030054|GO:0051179|GO:0050896|GO:0097367|GO:0071704|GO:0044237|GO:0031090|GO:0030055|GO:0098793|GO:0043227|GO:0043167|GO:0097060|GO:0051641|GO:0071944|GO:0097159|GO:0008283|GO:0007155|GO:0016740|GO:0019222|GO:0007269|GO:0005886|GO:0042995|GO:0005515|GO:0007154|GO:0009893|GO:0006950|GO:0031012|GO:0030155|GO:…	extracellular region|synapse|signaling|metabolic process|cell|membrane|catalytic activity|cellular process|cell junction|localization|response to stimulus|carbohydrate derivative binding|organic substance metabolic process|cellular metabolic process|organelle membrane|cell-substrate junction|presynapse|membrane-bounded organelle|ion binding|synaptic membrane|cellular localization|cell periphery|o…	-	-	-	-	X:41514934-41923463	843	861	680	1554	1653	2234	3.93689	3.38154	3.37189	9.42004	9.94024	11.0626	3.56344	10.141	-1.50885	3.05e-20	7.18e-18	DOWN
ENSG00000173706	HEG1	heart development protein with EGF like domains 1 [Source:HGNC Symbol;Acc:HGNC:29227]	protein_coding	GO:0005576|GO:0040007|GO:0005623|GO:0016020|GO:0032502|GO:0009987|GO:0030054|GO:0043167|GO:0048856|GO:0071944|GO:0016043|GO:0031224|GO:0009986|GO:0005886|GO:0048589|GO:0005515|GO:0009653|GO:0005911|GO:0030323|GO:0001945|GO:0001817|GO:0061061|GO:0009888|GO:0061383|GO:0001568|GO:0055017|GO:0048514|GO:0009897|GO:0022607|GO:0035264|GO:0003205|GO:0048513|GO:0003013|GO:0001816|GO:0016021|GO:0048468|GO:…	extracellular region|growth|cell|membrane|developmental process|cellular process|cell junction|ion binding|anatomical structure development|cell periphery|cellular component organization|intrinsic component of membrane|cell surface|plasma membrane|developmental growth|protein binding|anatomical structure morphogenesis|cell-cell junction|respiratory tube development|lymph vessel development|regula…	-	-	-	-	3:124965710-125055958	9933	12608	8513	2938	2434	3539	52.4303	55.9673	47.7115	20.1294	16.5432	19.8076	52.0364	18.8267	1.46674	3.04e-20	7.18e-18	UP
ENSG00000073756	PTGS2	prostaglandin-endoperoxide synthase 2 [Source:HGNC Symbol;Acc:HGNC:9605]	protein_coding	GO:0040011|GO:0023052|GO:0008152|GO:0000003|GO:0005623|GO:0022414|GO:0032991|GO:0016020|GO:0032502|GO:0016209|GO:0003824|GO:0009987|GO:0051179|GO:0007610|GO:0050896|GO:0004601|GO:0071704|GO:0044237|GO:0031090|GO:0016491|GO:0040017|GO:0051707|GO:0007165|GO:0048870|GO:0043227|GO:0043167|GO:0003006|GO:0048856|GO:0033036|GO:0043234|GO:0023057|GO:0051641|GO:0071944|GO:1903829|GO:0050793|GO:0097159|GO:…	locomotion|signaling|metabolic process|reproduction|cell|reproductive process|macromolecular complex|membrane|developmental process|antioxidant activity|catalytic activity|cellular process|localization|behavior|response to stimulus|peroxidase activity|organic substance metabolic process|cellular metabolic process|organelle membrane|oxidoreductase activity|positive regulation of locomotion|respons…	K11987	prostaglandin-endoperoxide synthase 2[1.14.99.1]	hsa01100|hsa05200|hsa05165|hsa05206|hsa05167|hsa04921|hsa04723|hsa04726|hsa04668|hsa04064|hsa05222|hsa04657|hsa05204|hsa05140|hsa00590|hsa04370|hsa04923|hsa04913	Metabolic pathways - Homo sapiens (human)|Pathways in cancer - Homo sapiens (human)|Human papillomavirus infection - Homo sapiens (human)|MicroRNAs in cancer - Homo sapiens (human)|Kaposi's sarcoma-associated herpesvirus infection - Homo sapiens (human)|Oxytocin signaling pathway - Homo sapiens (human)|Retrograde endocannabinoid signaling - Homo sapiens (human)|Serotonergic synapse - Homo sapiens…	1:186671791-186680427	361	379	289	50	44	89	3.24072	2.86127	2.75468	0.582609	0.508613	0.847171	2.95222	0.646131	2.1919	4.79e-20	1.12e-17	UP
ENSG00000179889	PDXDC1	pyridoxal dependent decarboxylase domain containing 1 [Source:HGNC Symbol;Acc:HGNC:28995]	protein_coding	GO:0008152|GO:0005623|GO:0003824|GO:0009987|GO:0071704|GO:0044237|GO:0043227|GO:0043167|GO:0016829|GO:0048037|GO:0097159|GO:0005515|GO:0005622|GO:0012505|GO:0043229|GO:0036094|GO:0050839|GO:0070279|GO:0044281|GO:0019842|GO:0005794|GO:0030170|GO:0006082|GO:0005737|GO:0043231|GO:0016830|GO:0016831|GO:0045296|GO:0019752	metabolic process|cell|catalytic activity|cellular process|organic substance metabolic process|cellular metabolic process|membrane-bounded organelle|ion binding|lyase activity|cofactor binding|organic cyclic compound binding|protein binding|intracellular|endomembrane system|intracellular organelle|small molecule binding|cell adhesion molecule binding|vitamin B6 binding|small molecule metabolic pr…	-	-	-	-	16:14974591-15139339	1281	1353	1144	2399	2470	3176	5.67112	5.03737	5.37756	13.7856	14.0804	14.9091	5.36202	14.2584	-1.41096	4.89e-20	1.13e-17	DOWN
ENSG00000163661	PTX3	pentraxin 3 [Source:HGNC Symbol;Acc:HGNC:9692]	protein_coding	GO:0005576|GO:0008152|GO:0005623|GO:0002376|GO:0009987|GO:0051179|GO:0050896|GO:0071704|GO:0044237|GO:0051707|GO:0006955|GO:0043227|GO:0035821|GO:0016043|GO:0009892|GO:0019222|GO:0005515|GO:0030246|GO:0009893|GO:0006950|GO:0005622|GO:0012505|GO:0065009|GO:0045321|GO:0009605|GO:0005615|GO:0046790|GO:0009607|GO:0009058|GO:0043229|GO:0006807|GO:0051050|GO:0048523|GO:0050794|GO:0002366|GO:0034641|GO:…	extracellular region|metabolic process|cell|immune system process|cellular process|localization|response to stimulus|organic substance metabolic process|cellular metabolic process|response to other organism|immune response|membrane-bounded organelle|modification of morphology or physiology of other organism|cellular component organization|negative regulation of metabolic process|regulation of met…	-	-	-	-	3:157436789-157443628	304	321	273	59	56	77	12.5732	11.1651	11.9887	3.16741	2.98236	3.37686	11.909	3.17554	1.90698	5.65e-20	1.3e-17	UP
ENSG00000230882	AC005077.4	hypothetical protein LOC285908 (LOC285908) pseudogene	processed_pseudogene	-	-	-	-	-	-	7:76071469-76074963	131	195	129	20	21	15	3.00746	3.76484	3.14454	0.595985	0.620784	0.365141	3.30561	0.527303	2.64821	6.15e-20	1.4e-17	UP
ENSG00000117461	PIK3R3	phosphoinositide-3-kinase regulatory subunit 3 [Source:HGNC Symbol;Acc:HGNC:8981]	protein_coding	GO:0023052|GO:0008152|GO:0005623|GO:0032991|GO:0098772|GO:0016020|GO:0003824|GO:0009987|GO:0051179|GO:0050896|GO:0030234|GO:0071704|GO:0044237|GO:0007165|GO:0016740|GO:0019222|GO:0005515|GO:1902494|GO:0019898|GO:0007154|GO:0005622|GO:0065009|GO:0005942|GO:0009058|GO:0051716|GO:0051050|GO:0050794|GO:0051219|GO:0006810|GO:0019207|GO:0031323|GO:0019637|GO:0044249|GO:1901698|GO:0044255|GO:1900076|GO:…	signaling|metabolic process|cell|macromolecular complex|molecular function regulator|membrane|catalytic activity|cellular process|localization|response to stimulus|enzyme regulator activity|organic substance metabolic process|cellular metabolic process|signal transduction|transferase activity|regulation of metabolic process|protein binding|catalytic complex|extrinsic component of membrane|cell co…	K02649	phosphoinositide-3-kinase, regulatory subunit[-]	hsa05200|hsa04151|hsa05165|hsa05166|hsa04014|hsa04810|hsa04015|hsa05205|hsa05203|hsa05169|hsa04510|hsa04024|hsa05167|hsa04062|hsa04360|hsa05164|hsa05225|hsa04630|hsa04218|hsa05226|hsa05224|hsa04150|hsa04932|hsa04072|hsa05161|hsa05418|hsa04550|hsa04910|hsa04210|hsa05162|hsa04650|hsa04068|hsa05160|hsa04926|hsa04380|hsa04140|hsa04611|hsa04152|hsa04722|hsa04071|hsa04919|hsa04670|hsa04725|hsa04668|hsa…	Pathways in cancer - Homo sapiens (human)|PI3K-Akt signaling pathway - Homo sapiens (human)|Human papillomavirus infection - Homo sapiens (human)|HTLV-I infection - Homo sapiens (human)|Ras signaling pathway - Homo sapiens (human)|Regulation of actin cytoskeleton - Homo sapiens (human)|Rap1 signaling pathway - Homo sapiens (human)|Proteoglycans in cancer - Homo sapiens (human)|Viral carcinogenesi…	1:46040140-46133036	381	550	411	67	75	123	2.15999	2.62225	2.47404	0.493036	0.547504	0.739399	2.41876	0.593313	2.0274	6.32e-20	1.43e-17	UP
ENSG00000065361	ERBB3	erb-b2 receptor tyrosine kinase 3 [Source:HGNC Symbol;Acc:HGNC:3431]	protein_coding	GO:0040011|GO:0005576|GO:0023052|GO:0008152|GO:0005623|GO:0032991|GO:0098772|GO:0016020|GO:0032502|GO:0003824|GO:0009987|GO:0051179|GO:0004871|GO:0050896|GO:0097367|GO:0030234|GO:0071704|GO:0044237|GO:0007165|GO:0048870|GO:0043167|GO:0048856|GO:0023057|GO:0071944|GO:0050793|GO:0097159|GO:0008283|GO:0031224|GO:0005085|GO:0007155|GO:0040012|GO:0016740|GO:0019222|GO:0005886|GO:0005515|GO:0004872|GO:…	locomotion|extracellular region|signaling|metabolic process|cell|macromolecular complex|molecular function regulator|membrane|developmental process|catalytic activity|cellular process|localization|signal transducer activity|response to stimulus|carbohydrate derivative binding|enzyme regulator activity|organic substance metabolic process|cellular metabolic process|signal transduction|cell motility…	K05084	receptor tyrosine-protein kinase erbB-3[2.7.10.1]	hsa05206|hsa05205|hsa04020|hsa04012|hsa01521	MicroRNAs in cancer - Homo sapiens (human)|Proteoglycans in cancer - Homo sapiens (human)|Calcium signaling pathway - Homo sapiens (human)|ErbB signaling pathway - Homo sapiens (human)|EGFR tyrosine kinase inhibitor resistance - Homo sapiens (human)	12:56079857-56103505	1270	1445	1160	2749	2439	3090	5.2214	4.99617	5.06384	14.6701	12.912	13.4707	5.0938	13.6843	-1.42571	6.72e-20	1.49e-17	DOWN
ENSG00000100422	CERK	ceramide kinase [Source:HGNC Symbol;Acc:HGNC:19256]	protein_coding	GO:0008152|GO:0005623|GO:0016020|GO:0003824|GO:0009987|GO:0097367|GO:0071704|GO:0044237|GO:0043227|GO:0043167|GO:0071944|GO:0097159|GO:0031224|GO:0016740|GO:0005886|GO:0005515|GO:0005622|GO:0043229|GO:0006807|GO:0036094|GO:0034641|GO:1901135|GO:0016021|GO:0044255|GO:0006629|GO:0016772|GO:0005737|GO:0000166|GO:0043231|GO:0043169|GO:0030258|GO:0032555|GO:0016773|GO:0035639|GO:0046872|GO:0043603|GO:…	metabolic process|cell|membrane|catalytic activity|cellular process|carbohydrate derivative binding|organic substance metabolic process|cellular metabolic process|membrane-bounded organelle|ion binding|cell periphery|organic cyclic compound binding|intrinsic component of membrane|transferase activity|plasma membrane|protein binding|intracellular|intracellular organelle|nitrogen compound metabolic…	K04715	ceramide kinase[2.7.1.138]	hsa00600	Sphingolipid metabolism - Homo sapiens (human)	22:46684411-46738261	961	1148	971	276	256	340	13.7864	13.8502	14.7906	5.13942	4.72898	5.17199	14.1424	5.01347	1.49615	6.68e-20	1.49e-17	UP
ENSG00000134247	PTGFRN	prostaglandin F2 receptor inhibitor [Source:HGNC Symbol;Acc:HGNC:9601]	protein_coding	GO:0005623|GO:0016020|GO:0009987|GO:0043227|GO:0071944|GO:0016043|GO:0031224|GO:0009986|GO:0005886|GO:0005515|GO:0005789|GO:0005622|GO:0042175|GO:0012505|GO:0043229|GO:0016021|GO:0005794|GO:0006996|GO:0005783|GO:0005737|GO:0043231|GO:0034389	cell|membrane|cellular process|membrane-bounded organelle|cell periphery|cellular component organization|intrinsic component of membrane|cell surface|plasma membrane|protein binding|endoplasmic reticulum membrane|intracellular|nuclear outer membrane-endoplasmic reticulum membrane network|endomembrane system|intracellular organelle|integral component of membrane|Golgi apparatus|organelle organizat…	-	-	-	-	1:116910057-116990358	1723	1987	1601	516	499	612	19.2332	18.653	18.9756	7.47639	7.17241	7.24382	18.9539	7.29754	1.37702	8.16e-20	1.8e-17	UP
ENSG00000130164	LDLR	low density lipoprotein receptor [Source:HGNC Symbol;Acc:HGNC:6547]	protein_coding	GO:0005576|GO:0008152|GO:0005623|GO:0032991|GO:0016020|GO:0002376|GO:0009987|GO:0051179|GO:0007610|GO:0050896|GO:0071704|GO:0044237|GO:0002683|GO:0031090|GO:0043227|GO:0043167|GO:0033218|GO:0097006|GO:0033036|GO:0043234|GO:0034358|GO:0051641|GO:0071944|GO:0002682|GO:0032994|GO:0016043|GO:0009892|GO:0031224|GO:0009986|GO:0019222|GO:0005886|GO:0044877|GO:0005905|GO:0005515|GO:0004872|GO:0009893|GO:…	extracellular region|metabolic process|cell|macromolecular complex|membrane|immune system process|cellular process|localization|behavior|response to stimulus|organic substance metabolic process|cellular metabolic process|negative regulation of immune system process|organelle membrane|membrane-bounded organelle|ion binding|amide binding|regulation of plasma lipoprotein particle levels|macromolecul…	K12473	low-density lipoprotein receptor[-]	hsa04144|hsa05160|hsa05145|hsa04925|hsa04976|hsa04913|hsa04979	Endocytosis - Homo sapiens (human)|Hepatitis C - Homo sapiens (human)|Toxoplasmosis - Homo sapiens (human)|Aldosterone synthesis and secretion - Homo sapiens (human)|Bile secretion - Homo sapiens (human)|Ovarian steroidogenesis - Homo sapiens (human)|Cholesterol metabolism - Homo sapiens (human)	19:11089362-11133816	10365	12265	9890	3354	3148	4066	66.9771	66.6516	67.8567	28.1317	26.1933	27.8596	67.1618	27.3949	1.29374	8.46e-20	1.85e-17	UP
ENSG00000163430	FSTL1	follistatin like 1 [Source:HGNC Symbol;Acc:HGNC:3972]	protein_coding	GO:0005576|GO:0023052|GO:0008152|GO:0005623|GO:0009987|GO:0050896|GO:0097367|GO:0071704|GO:0044237|GO:0007165|GO:0043227|GO:0043167|GO:0019222|GO:0005515|GO:0007154|GO:0006950|GO:0005622|GO:0012505|GO:0009605|GO:0005615|GO:0009058|GO:0043229|GO:0006807|GO:0051716|GO:0050794|GO:0009991|GO:0005539|GO:0008201|GO:0034641|GO:0031982|GO:0006139|GO:0031323|GO:0044249|GO:0006725|GO:0005783|GO:0010033|GO:…	extracellular region|signaling|metabolic process|cell|cellular process|response to stimulus|carbohydrate derivative binding|organic substance metabolic process|cellular metabolic process|signal transduction|membrane-bounded organelle|ion binding|regulation of metabolic process|protein binding|cell communication|response to stress|intracellular|endomembrane system|response to external stimulus|ext…	-	-	-	-	3:120392293-120451253	1660	2069	1612	457	531	611	12.1405	12.7255	12.5179	4.33831	5.00058	4.73826	12.4613	4.69238	1.40906	8.66e-20	1.88e-17	UP
ENSG00000168172	HOOK3	hook microtubule tethering protein 3 [Source:HGNC Symbol;Acc:HGNC:23576]	protein_coding	GO:0005623|GO:0032991|GO:0016020|GO:0032502|GO:0009987|GO:0051179|GO:0007017|GO:0043227|GO:0048856|GO:0033036|GO:0043234|GO:0099023|GO:0051641|GO:0050793|GO:0008283|GO:0016043|GO:0005515|GO:0005622|GO:0012505|GO:0043229|GO:0048523|GO:0050794|GO:0045184|GO:0007420|GO:0097435|GO:0061351|GO:0006810|GO:0046907|GO:0048513|GO:0060322|GO:0005794|GO:0045596|GO:0048468|GO:0006996|GO:0010256|GO:0070695|GO:…	cell|macromolecular complex|membrane|developmental process|cellular process|localization|microtubule-based process|membrane-bounded organelle|anatomical structure development|macromolecule localization|protein complex|tethering complex|cellular localization|regulation of developmental process|cell proliferation|cellular component organization|protein binding|intracellular|endomembrane system|intr…	-	-	-	-	8:42896932-43030539	908	999	712	1713	1834	2631	4.38068	4.05328	3.64733	10.7273	11.3934	13.4594	4.0271	11.86	-1.5583	9.96e-20	2.14e-17	DOWN
ENSG00000147003	CLTRN	collectrin, amino acid transport regulator [Source:HGNC Symbol;Acc:HGNC:29437]	protein_coding	GO:0005576|GO:0023052|GO:0008152|GO:0005623|GO:0016020|GO:0003824|GO:0009987|GO:0051179|GO:0050896|GO:0071704|GO:0043227|GO:0033036|GO:0051641|GO:0071944|GO:0016043|GO:0031224|GO:0005886|GO:0042995|GO:0005515|GO:0007154|GO:0005622|GO:1904951|GO:0016787|GO:0023051|GO:0005615|GO:0006807|GO:0044089|GO:0051716|GO:0051050|GO:0050794|GO:0008233|GO:0045184|GO:0032940|GO:0031982|GO:0046883|GO:0006810|GO:…	extracellular region|signaling|metabolic process|cell|membrane|catalytic activity|cellular process|localization|response to stimulus|organic substance metabolic process|membrane-bounded organelle|macromolecule localization|cellular localization|cell periphery|cellular component organization|intrinsic component of membrane|plasma membrane|cell projection|protein binding|cell communication|intracel…	-	-	-	-	X:15627318-15665031	350	352	332	59	71	91	17.7965	15.052	17.9243	3.89402	4.64862	4.90633	16.9243	4.48299	1.91656	1.02e-19	2.18e-17	UP
ENSG00000172572	PDE3A	phosphodiesterase 3A [Source:HGNC Symbol;Acc:HGNC:8778]	protein_coding	GO:0023052|GO:0008152|GO:0000003|GO:0005623|GO:0022414|GO:0016020|GO:0032502|GO:0003824|GO:0009987|GO:0050896|GO:0097367|GO:0071704|GO:0044237|GO:0007165|GO:0043167|GO:0003006|GO:0048856|GO:0050793|GO:0097159|GO:0016043|GO:0031224|GO:0005515|GO:0019953|GO:0007154|GO:0048609|GO:0005622|GO:0016787|GO:0006807|GO:0009056|GO:0051716|GO:0048523|GO:0036094|GO:0050794|GO:0034641|GO:0035556|GO:0045597|GO:…	signaling|metabolic process|reproduction|cell|reproductive process|membrane|developmental process|catalytic activity|cellular process|response to stimulus|carbohydrate derivative binding|organic substance metabolic process|cellular metabolic process|signal transduction|ion binding|developmental process involved in reproduction|anatomical structure development|regulation of developmental process|o…	K19021	cGMP-inhibited 3',5'-cyclic phosphodiesterase A[3.1.4.17]	hsa04024|hsa00230|hsa04022|hsa05032|hsa04924	cAMP signaling pathway - Homo sapiens (human)|Purine metabolism - Homo sapiens (human)|cGMP-PKG signaling pathway - Homo sapiens (human)|Morphine addiction - Homo sapiens (human)|Renin secretion - Homo sapiens (human)	12:20369245-20684381	2655	3353	2287	753	720	985	23.5209	24.981	21.5127	8.65887	8.21335	9.25286	23.3382	8.70836	1.42222	1.58e-19	3.35e-17	UP
ENSG00000178035	IMPDH2	inosine monophosphate dehydrogenase 2 [Source:HGNC Symbol;Acc:HGNC:6053]	protein_coding	GO:0005576|GO:0008152|GO:0005623|GO:0016020|GO:0002376|GO:0032502|GO:0003824|GO:0009987|GO:0051179|GO:0048511|GO:0050896|GO:0007623|GO:0071704|GO:0044237|GO:0031090|GO:0016491|GO:0006955|GO:0043227|GO:0043167|GO:0048856|GO:0097159|GO:0008283|GO:0016043|GO:0005515|GO:0005622|GO:0012505|GO:0045321|GO:0005615|GO:0009058|GO:0043229|GO:0006807|GO:0051716|GO:0036094|GO:0002366|GO:0034641|GO:0032940|GO:…	extracellular region|metabolic process|cell|membrane|immune system process|developmental process|catalytic activity|cellular process|localization|rhythmic process|response to stimulus|circadian rhythm|organic substance metabolic process|cellular metabolic process|organelle membrane|oxidoreductase activity|immune response|membrane-bounded organelle|ion binding|anatomical structure development|orga…	K00088	IMP dehydrogenase[1.1.1.205]	hsa01100|hsa00230|hsa00983	Metabolic pathways - Homo sapiens (human)|Purine metabolism - Homo sapiens (human)|Drug metabolism - other enzymes - Homo sapiens (human)	3:49024325-49029408	618	660	545	1197	1204	1530	6.82632	6.13095	6.39195	17.162	17.1247	17.9201	6.44974	17.4023	-1.43196	1.73e-19	3.64e-17	DOWN
ENSG00000196177	ACADSB	acyl-CoA dehydrogenase short/branched chain [Source:HGNC Symbol;Acc:HGNC:91]	protein_coding	GO:0005576|GO:0008152|GO:0005623|GO:0003824|GO:0009987|GO:0071704|GO:0044237|GO:0016491|GO:0043227|GO:0043167|GO:0048037|GO:0097159|GO:0005622|GO:0005615|GO:0043229|GO:0006807|GO:0009056|GO:0036094|GO:0031982|GO:0006520|GO:0044281|GO:0055114|GO:0044255|GO:0050662|GO:0006082|GO:0016627|GO:0006629|GO:0005737|GO:0000166|GO:0043231|GO:0070062|GO:1903561|GO:0009081|GO:0005739|GO:0009063|GO:0050660|GO:…	extracellular region|metabolic process|cell|catalytic activity|cellular process|organic substance metabolic process|cellular metabolic process|oxidoreductase activity|membrane-bounded organelle|ion binding|cofactor binding|organic cyclic compound binding|intracellular|extracellular space|intracellular organelle|nitrogen compound metabolic process|catabolic process|small molecule binding|vesicle|c…	K09478	short/branched chain acyl-CoA dehydrogenase[1.3.99.12]	hsa01100|hsa01212|hsa00280|hsa00071	Metabolic pathways - Homo sapiens (human)|Fatty acid metabolism - Homo sapiens (human)|Valine, leucine and isoleucine degradation - Homo sapiens (human)|Fatty acid degradation - Homo sapiens (human)	10:123008979-123058311	592	720	556	1204	1252	1551	6.58993	6.74028	6.57163	17.3965	17.9458	18.3072	6.63395	17.8831	-1.43066	1.91e-19	4e-17	DOWN
ENSG00000103653	CSK	C-terminal Src kinase [Source:HGNC Symbol;Acc:HGNC:2444]	protein_coding	GO:0005576|GO:0023052|GO:0008152|GO:0005623|GO:0016020|GO:0002376|GO:0032502|GO:0003824|GO:0009987|GO:0030054|GO:0051179|GO:0050896|GO:0097367|GO:0071704|GO:0044237|GO:0002684|GO:0007165|GO:0006955|GO:0043227|GO:0043167|GO:0097006|GO:0048856|GO:0033036|GO:0023057|GO:0051641|GO:0071944|GO:0097159|GO:0002682|GO:0008283|GO:0016043|GO:0009892|GO:0007155|GO:0016740|GO:0019222|GO:0005886|GO:0005515|GO:…	extracellular region|signaling|metabolic process|cell|membrane|immune system process|developmental process|catalytic activity|cellular process|cell junction|localization|response to stimulus|carbohydrate derivative binding|organic substance metabolic process|cellular metabolic process|positive regulation of immune system process|signal transduction|immune response|membrane-bounded organelle|ion b…	K05728	c-src tyrosine kinase[2.7.10.2]	hsa05120	Epithelial cell signaling in Helicobacter pylori infection - Homo sapiens (human)	15:74782057-74803198	124	167	144	456	407	414	0.970009	1.09864	1.19607	4.63014	4.09965	3.43403	1.08824	4.05461	-1.89757	2.17e-19	4.48e-17	DOWN
ENSG00000135414	GDF11	growth differentiation factor 11 [Source:HGNC Symbol;Acc:HGNC:4216]	protein_coding	GO:0005576|GO:0023052|GO:0008152|GO:0005623|GO:0032991|GO:0032502|GO:0009987|GO:0050896|GO:0071704|GO:0044237|GO:0007165|GO:0043227|GO:0048856|GO:0043234|GO:0050793|GO:0008283|GO:0019222|GO:0005515|GO:0007154|GO:0009893|GO:0005622|GO:0065009|GO:0023051|GO:0009653|GO:0005615|GO:0043229|GO:0006807|GO:0051716|GO:0048523|GO:0050794|GO:0035556|GO:0009888|GO:0005102|GO:0031323|GO:0048513|GO:0010469|GO:…	extracellular region|signaling|metabolic process|cell|macromolecular complex|developmental process|cellular process|response to stimulus|organic substance metabolic process|cellular metabolic process|signal transduction|membrane-bounded organelle|anatomical structure development|protein complex|regulation of developmental process|cell proliferation|regulation of metabolic process|protein binding|…	-	-	-	-	12:55743280-55757278	68	91	75	218	217	270	0.573305	0.645213	0.671392	2.38565	2.35576	2.41372	0.62997	2.38504	-1.92066	2.66e-19	5.46e-17	DOWN
ENSG00000134531	EMP1	epithelial membrane protein 1 [Source:HGNC Symbol;Acc:HGNC:3333]	protein_coding	GO:0040007|GO:0005623|GO:0016020|GO:0032502|GO:0009987|GO:0048856|GO:0071944|GO:0008283|GO:0016043|GO:0031224|GO:0016049|GO:0005886|GO:0005515|GO:0009888|GO:0022607|GO:0016021|GO:0008219|GO:0030030|GO:0007275|GO:0008544|GO:0030031|GO:0032060	growth|cell|membrane|developmental process|cellular process|anatomical structure development|cell periphery|cell proliferation|cellular component organization|intrinsic component of membrane|cell growth|plasma membrane|protein binding|tissue development|cellular component assembly|integral component of membrane|cell death|cell projection organization|multicellular organism development|epidermis d…	-	-	-	-	12:13196716-13219939	602	263	413	29	50	39	3.94726	1.45024	2.87534	0.246814	0.422153	0.27115	2.75761	0.313372	3.13747	2.79e-19	5.7e-17	UP
ENSG00000160716	CHRNB2	cholinergic receptor nicotinic beta 2 subunit [Source:HGNC Symbol;Acc:HGNC:1962]	protein_coding	GO:0045202|GO:0023052|GO:0008152|GO:0005623|GO:0032991|GO:0016020|GO:0002376|GO:0032502|GO:0009987|GO:0030054|GO:0051179|GO:0005215|GO:0007610|GO:0004871|GO:0048511|GO:0050896|GO:0007623|GO:0050795|GO:1902495|GO:0071704|GO:0044237|GO:0007622|GO:0002684|GO:0007165|GO:0098900|GO:0043167|GO:0097060|GO:0048856|GO:0071944|GO:0050793|GO:0009628|GO:0002682|GO:0008283|GO:0016043|GO:0031224|GO:0007631|GO:…	synapse|signaling|metabolic process|cell|macromolecular complex|membrane|immune system process|developmental process|cellular process|cell junction|localization|transporter activity|behavior|signal transducer activity|rhythmic process|response to stimulus|circadian rhythm|regulation of behavior|transmembrane transporter complex|organic substance metabolic process|cellular metabolic process|rhythm…	K04813	nicotinic acetylcholine receptor beta-2[-]	hsa04080|hsa04725|hsa05033	Neuroactive ligand-receptor interaction - Homo sapiens (human)|Cholinergic synapse - Homo sapiens (human)|Nicotine addiction - Homo sapiens (human)	1:154567781-154580026	38	46	33	2	0	0	0.274095	0.279034	0.252732	0.018722	0	0	0.26862	0.00624068	5.42772	4.08e-19	8.26e-17	UP
ENSG00000138756	BMP2K	BMP2 inducible kinase [Source:HGNC Symbol;Acc:HGNC:18041]	protein_coding	GO:0023052|GO:0008152|GO:0005623|GO:0098772|GO:0032502|GO:0003824|GO:0009987|GO:0051179|GO:0050896|GO:0097367|GO:0030234|GO:0071704|GO:0044237|GO:0007165|GO:0043227|GO:0043167|GO:0048856|GO:0050793|GO:0097159|GO:0016043|GO:0016740|GO:0044877|GO:0005515|GO:0007154|GO:0005622|GO:0065009|GO:0023051|GO:0043229|GO:0006807|GO:0051716|GO:0036094|GO:0050794|GO:0009888|GO:0006810|GO:0032403|GO:0001503|GO:…	signaling|metabolic process|cell|molecular function regulator|developmental process|catalytic activity|cellular process|localization|response to stimulus|carbohydrate derivative binding|enzyme regulator activity|organic substance metabolic process|cellular metabolic process|signal transduction|membrane-bounded organelle|ion binding|anatomical structure development|regulation of developmental proc…	K08854	BMP2 inducible kinase[2.7.11.1]	hsa05202	Transcriptional misregulation in cancer - Homo sapiens (human)	4:78776342-78916372	1079	1298	944	295	297	376	6.11971	6.19113	5.68487	2.17174	2.16902	2.26125	5.99857	2.20067	1.44668	4.55e-19	9.14e-17	UP
ENSG00000206557	TRIM71	tripartite motif containing 71 [Source:HGNC Symbol;Acc:HGNC:32669]	protein_coding	GO:0023052|GO:0008152|GO:0005623|GO:0032991|GO:0032502|GO:0003824|GO:0009987|GO:0045182|GO:0050896|GO:0071704|GO:0044237|GO:0007165|GO:1990904|GO:0043167|GO:0048856|GO:0097159|GO:0008283|GO:0009892|GO:0016740|GO:0019222|GO:0005515|GO:0007154|GO:0005622|GO:0009653|GO:0009058|GO:0043229|GO:0006807|GO:0048646|GO:0051716|GO:0030371|GO:0048523|GO:0050794|GO:0034641|GO:0031324|GO:0009888|GO:0061351|GO:…	signaling|metabolic process|cell|macromolecular complex|developmental process|catalytic activity|cellular process|translation regulator activity|response to stimulus|organic substance metabolic process|cellular metabolic process|signal transduction|ribonucleoprotein complex|ion binding|anatomical structure development|organic cyclic compound binding|cell proliferation|negative regulation of metab…	K12035	tripartite motif-containing protein 71[2.3.2.27]	hsa05206	MicroRNAs in cancer - Homo sapiens (human)	3:32818018-32897826	553	655	503	1031	1259	1608	5.10892	5.08899	4.93413	12.3634	14.9771	15.7522	5.04401	14.3642	-1.50984	5.04e-19	1.01e-16	DOWN
ENSG00000248329	APELA	apelin receptor early endogenous ligand [Source:HGNC Symbol;Acc:HGNC:48925]	protein_coding	GO:0040011|GO:0005576|GO:0023052|GO:0008152|GO:0016020|GO:0032502|GO:0009987|GO:0051179|GO:0050896|GO:0071704|GO:0044237|GO:0007165|GO:0048870|GO:0048856|GO:0023057|GO:0050793|GO:0016043|GO:0031224|GO:0019222|GO:0005515|GO:0007154|GO:0009893|GO:0065009|GO:0023051|GO:0009653|GO:0005615|GO:0006807|GO:0048646|GO:0051716|GO:0051050|GO:0048523|GO:0050794|GO:0035556|GO:0009888|GO:0031623|GO:0006810|GO:…	locomotion|extracellular region|signaling|metabolic process|membrane|developmental process|cellular process|localization|response to stimulus|organic substance metabolic process|cellular metabolic process|signal transduction|cell motility|anatomical structure development|negative regulation of signaling|regulation of developmental process|cellular component organization|intrinsic component of mem…	-	-	-	-	4:164877004-164898965	0	2	1	28	27	34	0	0.0291278	0.0183769	0.62929	0.601972	0.624233	0.0158349	0.618498	-5.28759	6.55e-19	1.3e-16	DOWN
ENSG00000138166	DUSP5	dual specificity phosphatase 5 [Source:HGNC Symbol;Acc:HGNC:3071]	protein_coding	GO:0023052|GO:0008152|GO:0005623|GO:0032502|GO:0003824|GO:0009987|GO:0050896|GO:0071704|GO:0044237|GO:0007165|GO:0043227|GO:0048856|GO:0023057|GO:0009892|GO:0019222|GO:0005515|GO:0007154|GO:0009893|GO:0005622|GO:0065009|GO:0016787|GO:0023051|GO:0009653|GO:0043229|GO:0006807|GO:0048646|GO:0051716|GO:0048523|GO:0050794|GO:0001704|GO:0031324|GO:0035556|GO:0009888|GO:0031323|GO:0016788|GO:0009968|GO:…	signaling|metabolic process|cell|developmental process|catalytic activity|cellular process|response to stimulus|organic substance metabolic process|cellular metabolic process|signal transduction|membrane-bounded organelle|anatomical structure development|negative regulation of signaling|negative regulation of metabolic process|regulation of metabolic process|protein binding|cell communication|pos…	K04459	dual specificity MAP kinase phosphatase[3.1.3.48]	hsa04010	MAPK signaling pathway - Homo sapiens (human)	10:110497838-110511544	2706	3043	2711	730	847	1085	68.7962	65.0616	73.1822	24.09	27.728	29.2494	69.0133	27.0224	1.35272	7.45e-19	1.47e-16	UP
ENSG00000066926	FECH	ferrochelatase [Source:HGNC Symbol;Acc:HGNC:3647]	protein_coding	GO:0008152|GO:0005623|GO:0016020|GO:0003824|GO:0009987|GO:0050896|GO:0071704|GO:0044237|GO:0031090|GO:0043227|GO:0043167|GO:0016829|GO:0009628|GO:0005515|GO:0005622|GO:0009058|GO:0043229|GO:0006807|GO:0051716|GO:0034641|GO:0051536|GO:0042493|GO:0009636|GO:0006091|GO:0004325|GO:0046685|GO:0044249|GO:0006725|GO:0010035|GO:0009314|GO:0051186|GO:0031966|GO:0010033|GO:0009725|GO:0046483|GO:0005737|GO:…	metabolic process|cell|membrane|catalytic activity|cellular process|response to stimulus|organic substance metabolic process|cellular metabolic process|organelle membrane|membrane-bounded organelle|ion binding|lyase activity|response to abiotic stimulus|protein binding|intracellular|biosynthetic process|intracellular organelle|nitrogen compound metabolic process|cellular response to stimulus|cell…	K01772	ferrochelatase[4.99.1.1]	hsa01100|hsa00860	Metabolic pathways - Homo sapiens (human)|Porphyrin and chlorophyll metabolism - Homo sapiens (human)	18:57548283-57586772	106	112	100	287	257	404	1.02348	0.909443	1.02521	3.59693	3.19524	4.13622	0.986043	3.6428	-1.88532	8.07e-19	1.58e-16	DOWN
ENSG00000182158	CREB3L2	cAMP responsive element binding protein 3 like 2 [Source:HGNC Symbol;Acc:HGNC:23720]	protein_coding	GO:0023052|GO:0008152|GO:0005623|GO:0016020|GO:0032502|GO:0009987|GO:0051179|GO:0050896|GO:0071704|GO:0044237|GO:0007165|GO:0043227|GO:0048856|GO:0051641|GO:0097159|GO:0031224|GO:0019222|GO:0005789|GO:0007154|GO:0009893|GO:0006950|GO:0005622|GO:0042175|GO:0012505|GO:0009058|GO:0043229|GO:0006807|GO:0051716|GO:0003700|GO:0050794|GO:0034641|GO:0009888|GO:0006810|GO:0006139|GO:0031323|GO:0046907|GO:…	signaling|metabolic process|cell|membrane|developmental process|cellular process|localization|response to stimulus|organic substance metabolic process|cellular metabolic process|signal transduction|membrane-bounded organelle|anatomical structure development|cellular localization|organic cyclic compound binding|intrinsic component of membrane|regulation of metabolic process|endoplasmic reticulum m…	K09048	cyclic AMP-responsive element-binding protein 3[-]	hsa04151|hsa05165|hsa05203|hsa04024|hsa05016|hsa05034|hsa04022|hsa04261|hsa05161|hsa04728|hsa04926|hsa04152|hsa04725|hsa04668|hsa04931|hsa04922|hsa04916|hsa04915|hsa05215|hsa04925|hsa04211|hsa04911|hsa04918|hsa05031|hsa05030|hsa04962	PI3K-Akt signaling pathway - Homo sapiens (human)|Human papillomavirus infection - Homo sapiens (human)|Viral carcinogenesis - Homo sapiens (human)|cAMP signaling pathway - Homo sapiens (human)|Huntington's disease - Homo sapiens (human)|Alcoholism - Homo sapiens (human)|cGMP-PKG signaling pathway - Homo sapiens (human)|Adrenergic signaling in cardiomyocytes - Homo sapiens (human)|Hepatitis B - H…	7:137874979-138002067	1104	1466	986	2173	2804	3896	5.17869	5.78324	4.91096	13.2308	16.9366	19.3785	5.29096	16.5153	-1.6422	8.69e-19	1.69e-16	DOWN
ENSG00000112096	SOD2	superoxide dismutase 2 [Source:HGNC Symbol;Acc:HGNC:11180]	protein_coding	GO:0040011|GO:0005576|GO:0023052|GO:0008152|GO:0005623|GO:0016020|GO:0002376|GO:0032502|GO:0016209|GO:0003824|GO:0009987|GO:0051179|GO:0007610|GO:0050896|GO:0042645|GO:0071704|GO:0044237|GO:0031090|GO:0016491|GO:0040017|GO:0051707|GO:0007165|GO:0048870|GO:0043227|GO:0043167|GO:0048856|GO:0023057|GO:0004784|GO:0050793|GO:0097159|GO:0009628|GO:0008283|GO:0002520|GO:0016043|GO:0040012|GO:0043473|GO:…	locomotion|extracellular region|signaling|metabolic process|cell|membrane|immune system process|developmental process|antioxidant activity|catalytic activity|cellular process|localization|behavior|response to stimulus|mitochondrial nucleoid|organic substance metabolic process|cellular metabolic process|organelle membrane|oxidoreductase activity|positive regulation of locomotion|response to other …	K04564	superoxide dismutase, Fe-Mn family[1.15.1.1]	hsa05016|hsa04068|hsa04211|hsa04146|hsa04213	Huntington's disease - Homo sapiens (human)|FoxO signaling pathway - Homo sapiens (human)|Longevity regulating pathway - Homo sapiens (human)|Peroxisome - Homo sapiens (human)|Longevity regulating pathway - multiple species - Homo sapiens (human)	6:159669057-159762529	4918	5438	4342	1538	1344	1752	14.2292	13.2318	13.3389	5.77598	5.00715	5.37498	13.6	5.38603	1.33631	9.26e-19	1.78e-16	UP
ENSG00000097033	SH3GLB1	SH3 domain containing GRB2 like, endophilin B1 [Source:HGNC Symbol;Acc:HGNC:10833]	protein_coding	GO:0005576|GO:0023052|GO:0008152|GO:0005623|GO:0032991|GO:0016020|GO:0003824|GO:0009987|GO:0051179|GO:0050896|GO:0019867|GO:0071704|GO:0044237|GO:0031090|GO:0007165|GO:0043227|GO:0043167|GO:0033036|GO:0043234|GO:0030496|GO:0051641|GO:1903829|GO:0016043|GO:0016740|GO:0019222|GO:0005515|GO:0006457|GO:0007154|GO:0009893|GO:0006950|GO:0005622|GO:0012505|GO:1904951|GO:0065009|GO:0023051|GO:0008289|GO:…	extracellular region|signaling|metabolic process|cell|macromolecular complex|membrane|catalytic activity|cellular process|localization|response to stimulus|outer membrane|organic substance metabolic process|cellular metabolic process|organelle membrane|signal transduction|membrane-bounded organelle|ion binding|macromolecule localization|protein complex|midbody|cellular localization|positive regul…	K11248	endophilin-B[-]	hsa04144|hsa04140	Endocytosis - Homo sapiens (human)|Autophagy - animal - Homo sapiens (human)	1:86704570-86748184	1832	2335	1718	514	547	735	11.599	12.4328	11.5493	4.2241	4.45944	4.93437	11.8604	4.5393	1.38561	9.82e-19	1.88e-16	UP
ENSG00000130766	SESN2	sestrin 2 [Source:HGNC Symbol;Acc:HGNC:20746]	protein_coding	GO:0040007|GO:0023052|GO:0008152|GO:0005623|GO:0032991|GO:0098772|GO:0016209|GO:0003824|GO:0009987|GO:0051179|GO:0050896|GO:0030234|GO:0071704|GO:0044237|GO:0016491|GO:0007165|GO:0043227|GO:0043167|GO:0033036|GO:0043234|GO:0023057|GO:0051641|GO:1903829|GO:0016043|GO:0009892|GO:0016049|GO:0019222|GO:0005515|GO:0045926|GO:1902494|GO:0007154|GO:0009893|GO:0006950|GO:0005622|GO:0065009|GO:0023051|GO:…	growth|signaling|metabolic process|cell|macromolecular complex|molecular function regulator|antioxidant activity|catalytic activity|cellular process|localization|response to stimulus|enzyme regulator activity|organic substance metabolic process|cellular metabolic process|oxidoreductase activity|signal transduction|membrane-bounded organelle|ion binding|macromolecule localization|protein complex|n…	K20394	sestrin 2[-]	hsa04150|hsa04211|hsa04115	mTOR signaling pathway - Homo sapiens (human)|Longevity regulating pathway - Homo sapiens (human)|p53 signaling pathway - Homo sapiens (human)	1:28259527-28282491	360	369	311	793	707	899	8.36528	7.21091	7.6732	23.9181	21.1541	22.1507	7.7498	22.4076	-1.53176	1.15e-18	2.19e-16	DOWN
ENSG00000104381	GDAP1	ganglioside induced differentiation associated protein 1 [Source:HGNC Symbol;Acc:HGNC:15968]	protein_coding	GO:0008152|GO:0005623|GO:0016020|GO:0003824|GO:0009987|GO:0051179|GO:0050896|GO:0019867|GO:0071704|GO:0044237|GO:0031090|GO:0043227|GO:0033036|GO:0051641|GO:0016043|GO:0031224|GO:0016740|GO:0007154|GO:0005622|GO:0009605|GO:0043229|GO:0006807|GO:0051716|GO:0009991|GO:0045184|GO:0034641|GO:0006810|GO:0046907|GO:0061024|GO:0016021|GO:0031301|GO:0031668|GO:0006996|GO:0007584|GO:0006790|GO:0008104|GO:…	metabolic process|cell|membrane|catalytic activity|cellular process|localization|response to stimulus|outer membrane|organic substance metabolic process|cellular metabolic process|organelle membrane|membrane-bounded organelle|macromolecule localization|cellular localization|cellular component organization|intrinsic component of membrane|transferase activity|cell communication|intracellular|respon…	-	-	-	-	8:74321130-74488872	307	400	293	58	63	94	3.61024	3.9559	3.65852	0.885318	0.953984	1.17213	3.74155	1.00381	1.89815	1.43e-18	2.69e-16	UP
ENSG00000179388	EGR3	early growth response 3 [Source:HGNC Symbol;Acc:HGNC:3240]	protein_coding	GO:0040011|GO:0008152|GO:0005623|GO:0032502|GO:0009987|GO:0051179|GO:0048511|GO:0050896|GO:0007623|GO:0071704|GO:0044237|GO:0048870|GO:0043227|GO:0043167|GO:0048856|GO:0097159|GO:0008283|GO:0019222|GO:0005622|GO:0009653|GO:0009605|GO:0009058|GO:0043229|GO:0006807|GO:0048646|GO:0051716|GO:0003700|GO:0048523|GO:0050794|GO:0034641|GO:0061061|GO:0001568|GO:0048514|GO:0050673|GO:0006139|GO:0060548|GO:…	locomotion|metabolic process|cell|developmental process|cellular process|localization|rhythmic process|response to stimulus|circadian rhythm|organic substance metabolic process|cellular metabolic process|cell motility|membrane-bounded organelle|ion binding|anatomical structure development|organic cyclic compound binding|cell proliferation|regulation of metabolic process|intracellular|anatomical s…	K12497	early growth response protein 3[-]	hsa05203|hsa05161	Viral carcinogenesis - Homo sapiens (human)|Hepatitis B - Homo sapiens (human)	8:22687659-22693302	48	63	51	2	2	6	0.422118	0.465921	0.476211	0.022826	0.0226432	0.0559459	0.45475	0.033805	3.74977	1.58e-18	2.95e-16	UP
ENSG00000102362	SYTL4	synaptotagmin like 4 [Source:HGNC Symbol;Acc:HGNC:15588]	protein_coding	GO:0045202|GO:0023052|GO:0005623|GO:0016020|GO:0009987|GO:0051179|GO:0031090|GO:0098793|GO:0043227|GO:0043167|GO:0033036|GO:0023057|GO:0051641|GO:0071944|GO:0016043|GO:0007269|GO:0005886|GO:0005515|GO:0019898|GO:0007154|GO:0005622|GO:0012505|GO:1904951|GO:0016079|GO:0023051|GO:0008289|GO:0051051|GO:0043229|GO:0051050|GO:0048523|GO:0050794|GO:0045184|GO:0032940|GO:0051048|GO:0031982|GO:0005768|GO:…	synapse|signaling|cell|membrane|cellular process|localization|organelle membrane|presynapse|membrane-bounded organelle|ion binding|macromolecule localization|negative regulation of signaling|cellular localization|cell periphery|cellular component organization|neurotransmitter secretion|plasma membrane|protein binding|extrinsic component of membrane|cell communication|intracellular|endomembrane sy…	-	-	-	-	X:100674491-100732123	482	575	435	103	116	154	3.66475	3.67665	3.51178	1.01651	1.13567	1.24156	3.61773	1.13125	1.67717	1.61e-18	3e-16	UP
ENSG00000122707	RECK	reversion inducing cysteine rich protein with kazal motifs [Source:HGNC Symbol;Acc:HGNC:11345]	protein_coding	GO:0040011|GO:0005576|GO:0008152|GO:0000003|GO:0005623|GO:0022414|GO:0098772|GO:0016020|GO:0032502|GO:0009987|GO:0051179|GO:0030234|GO:0071704|GO:0044237|GO:0048870|GO:0048856|GO:0071944|GO:0016043|GO:0009892|GO:0031224|GO:0040012|GO:0019222|GO:0005886|GO:0040013|GO:0005515|GO:0065009|GO:0009653|GO:0009058|GO:0006807|GO:0048523|GO:0050794|GO:0031324|GO:0007565|GO:0001568|GO:0031323|GO:0051271|GO:…	locomotion|extracellular region|metabolic process|reproduction|cell|reproductive process|molecular function regulator|membrane|developmental process|cellular process|localization|enzyme regulator activity|organic substance metabolic process|cellular metabolic process|cell motility|anatomical structure development|cell periphery|cellular component organization|negative regulation of metabolic proc…	K17461	reversion-inducing-cysteine-rich protein with kazal motifs[-]	hsa05206	MicroRNAs in cancer - Homo sapiens (human)	9:36036433-36124451	327	352	354	78	68	65	3.94014	3.56692	4.52904	1.21993	1.05505	0.830474	4.01204	1.03515	1.95449	1.84e-18	3.41e-16	UP
ENSG00000116688	MFN2	mitofusin 2 [Source:HGNC Symbol;Acc:HGNC:16877]	protein_coding	GO:0023052|GO:0008152|GO:0005623|GO:0016020|GO:0032502|GO:0003824|GO:0009987|GO:0051179|GO:0050896|GO:0019867|GO:0097367|GO:0044237|GO:0031090|GO:0007165|GO:0043227|GO:0043167|GO:0048856|GO:0033036|GO:0023057|GO:0051641|GO:0097159|GO:0008283|GO:0016043|GO:0031224|GO:0019222|GO:0005515|GO:0007154|GO:0009893|GO:0006950|GO:0005622|GO:0016787|GO:0023051|GO:0009653|GO:0043229|GO:0009056|GO:0048646|GO:…	signaling|metabolic process|cell|membrane|developmental process|catalytic activity|cellular process|localization|response to stimulus|outer membrane|carbohydrate derivative binding|cellular metabolic process|organelle membrane|signal transduction|membrane-bounded organelle|ion binding|anatomical structure development|macromolecule localization|negative regulation of signaling|cellular localizatio…	K06030	mitofusin [EC:3.6.5.-][-]	hsa04621|hsa04137	NOD-like receptor signaling pathway - Homo sapiens (human)|Mitophagy - animal - Homo sapiens (human)	1:11980181-12013514	2210	2646	2321	686	723	911	22.4233	22.5779	25.0047	9.03458	9.44591	9.80111	23.3353	9.4272	1.30761	2.27e-18	4.16e-16	UP
ENSG00000164466	SFXN1	sideroflexin 1 [Source:HGNC Symbol;Acc:HGNC:16085]	protein_coding	GO:0005623|GO:0016020|GO:0002376|GO:0032502|GO:0009987|GO:0051179|GO:0005215|GO:0031090|GO:0043227|GO:0048856|GO:0002520|GO:0031224|GO:0002262|GO:0022857|GO:0005622|GO:0043229|GO:0006810|GO:0048513|GO:0016021|GO:0042592|GO:0034101|GO:0031966|GO:0048534|GO:0005737|GO:0043231|GO:0048731|GO:0019866|GO:0007275|GO:0005743|GO:0015075|GO:0030097|GO:0005739|GO:0005740|GO:0030154|GO:0048872|GO:0048878|GO:…	cell|membrane|immune system process|developmental process|cellular process|localization|transporter activity|organelle membrane|membrane-bounded organelle|anatomical structure development|immune system development|intrinsic component of membrane|myeloid cell homeostasis|transmembrane transporter activity|intracellular|intracellular organelle|transport|animal organ development|integral component o…	-	-	-	-	5:175477062-175529742	925	1043	867	233	240	339	7.78958	7.38657	7.7523	2.54686	2.60245	3.02707	7.64281	2.72546	1.48761	2.32e-18	4.21e-16	UP
ENSG00000234456	MAGI2-AS3	MAGI2 antisense RNA 3 [Source:HGNC Symbol;Acc:HGNC:40862]	processed_transcript	-	-	-	-	-	-	7:79452877-79471208	445	467	382	885	832	1095	1.94178	1.71373	1.76987	5.01255	4.67478	5.06645	1.80846	4.91793	-1.44329	2.31e-18	4.21e-16	DOWN
ENSG00000198478	SH3BGRL2	SH3 domain binding glutamate rich protein like 2 [Source:HGNC Symbol;Acc:HGNC:15567]	protein_coding	GO:0005576|GO:0005623|GO:0016020|GO:0031090|GO:0043227|GO:0005515|GO:0005622|GO:0012505|GO:0005615|GO:0043229|GO:0005635|GO:0031982|GO:0019904|GO:0031965|GO:0005737|GO:0043231|GO:0070062|GO:1903561|GO:0005634|GO:0031981|GO:0017124|GO:0005654	extracellular region|cell|membrane|organelle membrane|membrane-bounded organelle|protein binding|intracellular|endomembrane system|extracellular space|intracellular organelle|nuclear envelope|vesicle|protein domain specific binding|nuclear membrane|cytoplasm|intracellular membrane-bounded organelle|extracellular exosome|extracellular vesicle|nucleus|nuclear lumen|SH3 domain binding|nucleoplasm	-	-	-	-	6:79631283-79703659	1259	1562	1205	410	339	458	21.7103	22.6521	22.0631	9.17701	7.5273	8.37445	22.1418	8.35959	1.40527	3.06e-18	5.5e-16	UP
ENSG00000119487	MAPKAP1	mitogen-activated protein kinase associated protein 1 [Source:HGNC Symbol;Acc:HGNC:18752]	protein_coding	GO:0023052|GO:0008152|GO:0005623|GO:0032991|GO:0016020|GO:0032502|GO:0003824|GO:0009987|GO:0050896|GO:0071704|GO:0044237|GO:0007165|GO:0043227|GO:0043167|GO:0048856|GO:0043234|GO:0023057|GO:0071944|GO:0016043|GO:0016740|GO:0019222|GO:0005886|GO:0005515|GO:0007154|GO:0009893|GO:0006950|GO:0005622|GO:0012505|GO:0065009|GO:0023051|GO:0008289|GO:0043229|GO:0006807|GO:0051716|GO:0048523|GO:0050794|GO:…	signaling|metabolic process|cell|macromolecular complex|membrane|developmental process|catalytic activity|cellular process|response to stimulus|organic substance metabolic process|cellular metabolic process|signal transduction|membrane-bounded organelle|ion binding|anatomical structure development|protein complex|negative regulation of signaling|cell periphery|cellular component organization|tran…	K20410	target of rapamycin complex 2 subunit MAPKAP1[-]	hsa04150	mTOR signaling pathway - Homo sapiens (human)	9:125437393-125707234	1514	1756	1642	412	492	603	9.82439	9.58275	11.3134	3.47019	4.11096	4.14904	10.2402	3.91006	1.38898	3.23e-18	5.78e-16	UP
ENSG00000108591	DRG2	developmentally regulated GTP binding protein 2 [Source:HGNC Symbol;Acc:HGNC:3030]	protein_coding	GO:0023052|GO:0005623|GO:0016020|GO:0009987|GO:0050896|GO:0097367|GO:0007165|GO:0043227|GO:0043167|GO:0097159|GO:0005515|GO:0007154|GO:0005622|GO:0043229|GO:0051716|GO:0036094|GO:0050794|GO:0001882|GO:0005737|GO:0000166|GO:0043231|GO:0032555|GO:0005634|GO:0032549|GO:0035639|GO:0031981|GO:0005739|GO:0017076|GO:0005829|GO:0001883|GO:0005654|GO:0019001|GO:0005525|GO:0032561	signaling|cell|membrane|cellular process|response to stimulus|carbohydrate derivative binding|signal transduction|membrane-bounded organelle|ion binding|organic cyclic compound binding|protein binding|cell communication|intracellular|intracellular organelle|cellular response to stimulus|small molecule binding|regulation of cellular process|nucleoside binding|cytoplasm|nucleotide binding|intracell…	-	-	-	-	17:18087886-18107971	208	177	178	464	450	549	0.949171	0.679265	0.862464	2.74837	2.64419	2.65646	0.8303	2.68301	-1.69215	3.3e-18	5.87e-16	DOWN
ENSG00000185477	GPRIN3	GPRIN family member 3 [Source:HGNC Symbol;Acc:HGNC:27733]	protein_coding	-	-	-	-	-	-	4:89236386-89308010	119	165	174	16	19	29	0.465673	0.543008	0.722975	0.0812685	0.0957396	0.120334	0.577219	0.0991142	2.54196	3.55e-18	6.27e-16	UP
ENSG00000143079	CTTNBP2NL	CTTNBP2 N-terminal like [Source:HGNC Symbol;Acc:HGNC:25330]	protein_coding	GO:0008152|GO:0005623|GO:0009987|GO:0051179|GO:0071704|GO:0044237|GO:0005515|GO:0005622|GO:0065009|GO:0051051|GO:0043229|GO:0006807|GO:0034763|GO:0006810|GO:0032410|GO:0005737|GO:0044092|GO:0019538|GO:0019899|GO:0044267|GO:0019902|GO:0005856|GO:0006796|GO:0036211|GO:0055085|GO:0016311|GO:0015629|GO:0019903|GO:0006464|GO:0006470|GO:0051721	metabolic process|cell|cellular process|localization|organic substance metabolic process|cellular metabolic process|protein binding|intracellular|regulation of molecular function|negative regulation of transport|intracellular organelle|nitrogen compound metabolic process|negative regulation of transmembrane transport|transport|negative regulation of transporter activity|cytoplasm|negative regulat…	-	-	-	-	1:112396181-112463456	639	819	634	174	153	228	6.07121	6.54402	6.39591	2.14585	1.87182	2.29699	6.33705	2.10488	1.59007	3.84e-18	6.73e-16	UP
ENSG00000072422	RHOBTB1	Rho related BTB domain containing 1 [Source:HGNC Symbol;Acc:HGNC:18738]	protein_coding	GO:0023052|GO:0005623|GO:0016020|GO:0003824|GO:0009987|GO:0050896|GO:0097367|GO:0007165|GO:0043167|GO:0071944|GO:0097159|GO:0005886|GO:0007154|GO:0005622|GO:0016787|GO:0023051|GO:0051716|GO:0036094|GO:0050794|GO:0035556|GO:0016817|GO:0001882|GO:0010646|GO:0009966|GO:0005737|GO:0000166|GO:1902531|GO:0032555|GO:0032549|GO:0035639|GO:0016818|GO:0007264|GO:0017076|GO:0005829|GO:0001883|GO:0019001|GO:…	signaling|cell|membrane|catalytic activity|cellular process|response to stimulus|carbohydrate derivative binding|signal transduction|ion binding|cell periphery|organic cyclic compound binding|plasma membrane|cell communication|intracellular|hydrolase activity|regulation of signaling|cellular response to stimulus|small molecule binding|regulation of cellular process|intracellular signal transducti…	K07868	Rho-related BTB domain-containing protein 1/2[-]	hsa04120	Ubiquitin mediated proteolysis - Homo sapiens (human)	10:60869438-61001440	719	975	678	176	186	260	9.18489	10.4746	9.19632	2.91833	3.05955	3.52183	9.61859	3.16657	1.6029	3.89e-18	6.79e-16	UP
ENSG00000257218	GATC	glutamyl-tRNA amidotransferase subunit C [Source:HGNC Symbol;Acc:HGNC:25068]	protein_coding	GO:0008152|GO:0005623|GO:0032991|GO:0003824|GO:0009987|GO:0097367|GO:0071704|GO:0044237|GO:0043227|GO:0043167|GO:0043234|GO:0097159|GO:0019222|GO:0016874|GO:0005515|GO:0005622|GO:0009058|GO:0043229|GO:0006807|GO:0036094|GO:0050794|GO:0034641|GO:0006139|GO:0031323|GO:0006450|GO:0006520|GO:0044281|GO:0044249|GO:0030956|GO:0006725|GO:0006082|GO:0046483|GO:0005737|GO:0000166|GO:0043231|GO:0019538|GO:…	metabolic process|cell|macromolecular complex|catalytic activity|cellular process|carbohydrate derivative binding|organic substance metabolic process|cellular metabolic process|membrane-bounded organelle|ion binding|protein complex|organic cyclic compound binding|regulation of metabolic process|ligase activity|protein binding|intracellular|biosynthetic process|intracellular organelle|nitrogen com…	K02435	aspartyl-tRNA(Asn)/glutamyl-tRNA(Gln) amidotransferase subunit C[6.3.5.7]	hsa01100|hsa00970	Metabolic pathways - Homo sapiens (human)|Aminoacyl-tRNA biosynthesis - Homo sapiens (human)	12:120446438-120463749	654	858	618	114	190	167	10.1577	11.2071	10.1917	2.29828	3.79989	2.75033	10.5188	2.9495	1.83444	4.05e-18	7.01e-16	UP
ENSG00000255185	PDXDC2P	pyridoxal dependent decarboxylase domain containing 2, pseudogene [Source:HGNC Symbol;Acc:HGNC:27559]	transcribed_unprocessed_pseudogene	-	-	-	-	-	-	16:70010751-70065945	15	6	10	54	99	113	0.376452	0.12664	0.266481	1.75915	3.19938	3.00719	0.256525	2.65524	-3.37167	4.87e-18	8.39e-16	DOWN
ENSG00000107957	SH3PXD2A	SH3 and PX domains 2A [Source:HGNC Symbol;Acc:HGNC:23664]	protein_coding	GO:0008152|GO:0005623|GO:0032991|GO:0098772|GO:0002376|GO:0032502|GO:0009987|GO:0030054|GO:0030234|GO:0044237|GO:0043167|GO:0048856|GO:0043234|GO:0002520|GO:0016043|GO:0042995|GO:0005515|GO:0005622|GO:0065009|GO:0009653|GO:0008289|GO:0043229|GO:0048646|GO:0006949|GO:0008047|GO:0022607|GO:0002102|GO:0048513|GO:0043062|GO:0055114|GO:0072593|GO:0006996|GO:0005543|GO:0048534|GO:0005737|GO:0048731|GO:…	metabolic process|cell|macromolecular complex|molecular function regulator|immune system process|developmental process|cellular process|cell junction|enzyme regulator activity|cellular metabolic process|ion binding|anatomical structure development|protein complex|immune system development|cellular component organization|cell projection|protein binding|intracellular|regulation of molecular functio…	-	-	-	-	10:103594027-103855543	1270	1565	1084	293	321	486	3.63166	3.76359	3.29132	1.08754	1.18197	1.47363	3.56219	1.24771	1.51348	5.11e-18	8.74e-16	UP
ENSG00000182378	PLCXD1	phosphatidylinositol specific phospholipase C X domain containing 1 [Source:HGNC Symbol;Acc:HGNC:23148]	protein_coding	GO:0008152|GO:0005623|GO:0003824|GO:0071704|GO:0005622|GO:0016787|GO:0016788|GO:0006629|GO:0005737|GO:0042578|GO:0008081	metabolic process|cell|catalytic activity|organic substance metabolic process|intracellular|hydrolase activity|hydrolase activity, acting on ester bonds|lipid metabolic process|cytoplasm|phosphoric ester hydrolase activity|phosphoric diester hydrolase activity	-	-	-	-	X:276322-303356	747	685	660	1855	1940	1539	4.68404	3.61224	4.39423	15.098	15.6639	10.2326	4.23017	13.6649	-1.69168	5.58e-18	9.48e-16	DOWN
ENSG00000146166	LGSN	lengsin, lens protein with glutamine synthetase domain [Source:HGNC Symbol;Acc:HGNC:21016]	protein_coding	GO:0008152|GO:0005623|GO:0016020|GO:0003824|GO:0009987|GO:0071704|GO:0044237|GO:0071944|GO:0016874|GO:0005886|GO:0009058|GO:0006807|GO:0006520|GO:0044281|GO:0044249|GO:0006082|GO:0008652|GO:0019752|GO:0006541|GO:0004356|GO:0006542	metabolic process|cell|membrane|catalytic activity|cellular process|organic substance metabolic process|cellular metabolic process|cell periphery|ligase activity|plasma membrane|biosynthetic process|nitrogen compound metabolic process|cellular amino acid metabolic process|small molecule metabolic process|cellular biosynthetic process|organic acid metabolic process|cellular amino acid biosynthetic…	-	-	-	-	6:63275951-63319977	974	1156	859	252	189	335	9.39085	9.37325	8.79384	3.15372	2.34643	3.42484	9.18598	2.975	1.62655	6.85e-18	1.16e-15	UP
ENSG00000120738	EGR1	early growth response 1 [Source:HGNC Symbol;Acc:HGNC:3238]	protein_coding	GO:0023052|GO:0008152|GO:0000003|GO:0005623|GO:0022414|GO:0002376|GO:0032502|GO:0009987|GO:0048511|GO:0050896|GO:0042698|GO:0071704|GO:0044237|GO:0042445|GO:0007165|GO:0006955|GO:0043227|GO:0043167|GO:0048856|GO:0023057|GO:0050793|GO:0097159|GO:0009628|GO:0008283|GO:0002520|GO:0009892|GO:0003682|GO:0019222|GO:0005515|GO:0007154|GO:0009893|GO:0006950|GO:0048609|GO:0005622|GO:0065009|GO:0045321|GO:…	signaling|metabolic process|reproduction|cell|reproductive process|immune system process|developmental process|cellular process|rhythmic process|response to stimulus|ovulation cycle|organic substance metabolic process|cellular metabolic process|hormone metabolic process|signal transduction|immune response|membrane-bounded organelle|ion binding|anatomical structure development|negative regulation …	K09203	early growth response protein 1[-]	hsa05166|hsa04371|hsa04933|hsa05020	HTLV-I infection - Homo sapiens (human)|Apelin signaling pathway - Homo sapiens (human)|AGE-RAGE signaling pathway in diabetic complications - Homo sapiens (human)|Prion diseases - Homo sapiens (human)	5:138465490-138469315	1520	1775	1366	475	360	371	38.8655	38.1685	37.086	15.7649	11.8528	10.0588	38.04	12.5588	1.59882	7.93e-18	1.33e-15	UP
ENSG00000241635	UGT1A1	UDP glucuronosyltransferase family 1 member A1 [Source:HGNC Symbol;Acc:HGNC:12530]	protein_coding	GO:0008152|GO:0005623|GO:0032991|GO:0098772|GO:0016020|GO:0032502|GO:0003824|GO:0009987|GO:0050896|GO:0030234|GO:0071704|GO:0044237|GO:0042445|GO:0051707|GO:0043227|GO:0043167|GO:0048856|GO:0043234|GO:0071944|GO:0097159|GO:0009892|GO:0031224|GO:0016740|GO:0019222|GO:0005886|GO:0005515|GO:0005789|GO:0006950|GO:0005622|GO:0042175|GO:0012505|GO:0065009|GO:0008289|GO:0009605|GO:0009607|GO:0043229|GO:…	metabolic process|cell|macromolecular complex|molecular function regulator|membrane|developmental process|catalytic activity|cellular process|response to stimulus|enzyme regulator activity|organic substance metabolic process|cellular metabolic process|hormone metabolic process|response to other organism|membrane-bounded organelle|ion binding|anatomical structure development|protein complex|cell p…	K00699	glucuronosyltransferase[2.4.1.17]	hsa01100|hsa05204|hsa00980|hsa00982|hsa00830|hsa00140|hsa00983|hsa00860|hsa00040|hsa00053	Metabolic pathways - Homo sapiens (human)|Chemical carcinogenesis - Homo sapiens (human)|Metabolism of xenobiotics by cytochrome P450 - Homo sapiens (human)|Drug metabolism - cytochrome P450 - Homo sapiens (human)|Retinol metabolism - Homo sapiens (human)|Steroid hormone biosynthesis - Homo sapiens (human)|Drug metabolism - other enzymes - Homo sapiens (human)|Porphyrin and chlorophyll metabolism…	2:233760248-233773299	976	1319	1067	338	261	335	14.6898	16.6954	17.0517	6.60325	5.05829	5.34637	16.1456	5.66931	1.5099	8.4e-18	1.4e-15	UP
ENSG00000121749	TBC1D15	TBC1 domain family member 15 [Source:HGNC Symbol;Acc:HGNC:25694]	protein_coding	GO:0005576|GO:0005623|GO:0098772|GO:0009987|GO:0051179|GO:0030234|GO:0043227|GO:0033036|GO:0051641|GO:0016043|GO:0005515|GO:0005622|GO:0012505|GO:0065009|GO:0005615|GO:0043229|GO:0050794|GO:0045184|GO:0031982|GO:0006810|GO:0008047|GO:0046907|GO:0060627|GO:0061024|GO:0051128|GO:0006996|GO:0008104|GO:0005737|GO:0043231|GO:0051649|GO:0070062|GO:0019899|GO:0050790|GO:1903561|GO:0051020|GO:0031338|GO:…	extracellular region|cell|molecular function regulator|cellular process|localization|enzyme regulator activity|membrane-bounded organelle|macromolecule localization|cellular localization|cellular component organization|protein binding|intracellular|endomembrane system|regulation of molecular function|extracellular space|intracellular organelle|regulation of cellular process|establishment of prote…	K20168	TBC1 domain family member 15[-]	-	-	12:71839707-71927248	613	640	537	1080	1174	1494	4.4403	3.89868	4.13014	10.1543	10.9501	11.475	4.15638	10.8598	-1.3856	8.48e-18	1.41e-15	DOWN
ENSG00000100744	GSKIP	GSK3B interacting protein [Source:HGNC Symbol;Acc:HGNC:20343]	protein_coding	GO:0023052|GO:0008152|GO:0005623|GO:0098772|GO:0009987|GO:0050896|GO:0030234|GO:0071704|GO:0044237|GO:0007165|GO:0043227|GO:0009892|GO:0019222|GO:0005515|GO:0007154|GO:0006950|GO:0005622|GO:0065009|GO:0023051|GO:0043229|GO:0006807|GO:0051716|GO:0048523|GO:0050794|GO:0031324|GO:0035556|GO:0019207|GO:0031323|GO:0006979|GO:0008219|GO:0004857|GO:0010646|GO:0007267|GO:0009966|GO:0033554|GO:0007166|GO:…	signaling|metabolic process|cell|molecular function regulator|cellular process|response to stimulus|enzyme regulator activity|organic substance metabolic process|cellular metabolic process|signal transduction|membrane-bounded organelle|negative regulation of metabolic process|regulation of metabolic process|protein binding|cell communication|response to stress|intracellular|regulation of molecula…	-	-	-	-	14:96363452-96387288	34	43	31	104	137	160	0.369953	0.393483	0.35816	1.46886	1.9195	1.84604	0.373865	1.7448	-2.22247	1.13e-17	1.86e-15	DOWN
ENSG00000187164	SHTN1	shootin 1 [Source:HGNC Symbol;Acc:HGNC:29319]	protein_coding	GO:0040011|GO:0040007|GO:0023052|GO:0005623|GO:0032991|GO:0032502|GO:0009987|GO:0051179|GO:0050896|GO:0040017|GO:0007165|GO:0048870|GO:0048856|GO:0043234|GO:0050793|GO:0044297|GO:0016043|GO:0016049|GO:0040012|GO:0048589|GO:0044877|GO:0042995|GO:0005515|GO:0030427|GO:0007154|GO:0005622|GO:0045927|GO:0009653|GO:0043229|GO:0051716|GO:0031252|GO:0040008|GO:0050794|GO:2000147|GO:0035556|GO:0045597|GO:…	locomotion|growth|signaling|cell|macromolecular complex|developmental process|cellular process|localization|response to stimulus|positive regulation of locomotion|signal transduction|cell motility|anatomical structure development|protein complex|regulation of developmental process|cell body|cellular component organization|cell growth|regulation of locomotion|developmental growth|macromolecular co…	-	-	-	-	10:116881482-117126586	552	635	427	1032	1080	1416	3.20762	3.10315	2.63457	7.78393	8.081	8.72482	2.98178	8.19658	-1.45885	1.36e-17	2.23e-15	DOWN
ENSG00000171223	JUNB	JunB proto-oncogene, AP-1 transcription factor subunit [Source:HGNC Symbol;Acc:HGNC:6205]	protein_coding	GO:0008152|GO:0000003|GO:0005623|GO:0022414|GO:0032991|GO:0002376|GO:0000988|GO:0032502|GO:0009987|GO:0050896|GO:0071704|GO:0044237|GO:0051707|GO:0000989|GO:0043227|GO:0003006|GO:0048856|GO:0043234|GO:0050793|GO:0097159|GO:0009628|GO:0008283|GO:0002520|GO:0009892|GO:0019222|GO:0005515|GO:0009893|GO:0048609|GO:0005622|GO:0009653|GO:0009605|GO:0009607|GO:0009058|GO:0043229|GO:0006807|GO:0048646|GO:…	metabolic process|reproduction|cell|reproductive process|macromolecular complex|immune system process|transcription factor activity, protein binding|developmental process|cellular process|response to stimulus|organic substance metabolic process|cellular metabolic process|response to other organism|transcription factor activity, transcription factor binding|membrane-bounded organelle|developmental…	K09028	transcription factor jun-B[-]	hsa04380|hsa04668	Osteoclast differentiation - Homo sapiens (human)|TNF signaling pathway - Homo sapiens (human)	19:12791496-12793315	1861	2024	1919	610	562	566	82.0444	75.0411	89.829	34.9067	31.9034	26.4587	82.3048	31.0896	1.40454	1.57e-17	2.55e-15	UP
ENSG00000130005	GAMT	guanidinoacetate N-methyltransferase [Source:HGNC Symbol;Acc:HGNC:4136]	protein_coding	GO:0005576|GO:0040007|GO:0008152|GO:0000003|GO:0005623|GO:0022414|GO:0032502|GO:0003824|GO:0009987|GO:0032259|GO:0071704|GO:0044237|GO:0043227|GO:0048856|GO:0050793|GO:0016740|GO:0048589|GO:0019953|GO:0048609|GO:0005622|GO:0009653|GO:0005615|GO:0009058|GO:0043229|GO:0006807|GO:0040008|GO:0034641|GO:0031982|GO:0006139|GO:0035264|GO:0048513|GO:0046500|GO:0006520|GO:0044281|GO:0044249|GO:1901135|GO:…	extracellular region|growth|metabolic process|reproduction|cell|reproductive process|developmental process|catalytic activity|cellular process|methylation|organic substance metabolic process|cellular metabolic process|membrane-bounded organelle|anatomical structure development|regulation of developmental process|transferase activity|developmental growth|sexual reproduction|multicellular organisma…	K00542	guanidinoacetate N-methyltransferase[2.1.1.2]	hsa01100|hsa00330|hsa00260	Metabolic pathways - Homo sapiens (human)|Arginine and proline metabolism - Homo sapiens (human)|Glycine, serine and threonine metabolism - Homo sapiens (human)	19:1397026-1401570	188	238	237	513	671	599	4.34337	4.62415	5.81376	15.3838	19.9614	14.6739	4.92709	16.673	-1.75871	1.69e-17	2.74e-15	DOWN
ENSG00000144040	SFXN5	sideroflexin 5 [Source:HGNC Symbol;Acc:HGNC:16073]	protein_coding	GO:0005623|GO:0016020|GO:0051179|GO:0005215|GO:0031090|GO:0043227|GO:0031224|GO:0022857|GO:0005622|GO:0043229|GO:0006810|GO:0016021|GO:0042592|GO:0031966|GO:0005737|GO:0043231|GO:0019866|GO:0005743|GO:0015075|GO:0071702|GO:0005739|GO:0005740|GO:0048878|GO:0006811|GO:0055085|GO:0050801|GO:0046943|GO:0006820|GO:0008509|GO:0046942|GO:0015711|GO:0034220|GO:0015142|GO:0006842|GO:0008514|GO:0055065|GO:…	cell|membrane|localization|transporter activity|organelle membrane|membrane-bounded organelle|intrinsic component of membrane|transmembrane transporter activity|intracellular|intracellular organelle|transport|integral component of membrane|homeostatic process|mitochondrial membrane|cytoplasm|intracellular membrane-bounded organelle|organelle inner membrane|mitochondrial inner membrane|ion transme…	-	-	-	-	2:72942036-73075619	113	276	191	589	612	780	0.591595	1.21518	1.06174	4.00255	4.12567	4.33002	0.956171	4.15275	-2.11873	1.93e-17	3.12e-15	DOWN
ENSG00000107731	UNC5B	unc-5 netrin receptor B [Source:HGNC Symbol;Acc:HGNC:12568]	protein_coding	GO:0040011|GO:0023052|GO:0005623|GO:0016020|GO:0032502|GO:0009987|GO:0050896|GO:0007165|GO:0048856|GO:0023057|GO:0071944|GO:0016043|GO:0031224|GO:0005886|GO:0005515|GO:0007154|GO:0023051|GO:0009653|GO:0009605|GO:0048646|GO:0051716|GO:0048523|GO:0050794|GO:0035556|GO:0098857|GO:0001568|GO:0048514|GO:0060548|GO:0006935|GO:0009968|GO:0016021|GO:0048468|GO:0008219|GO:0030030|GO:0010646|GO:0009966|GO:…	locomotion|signaling|cell|membrane|developmental process|cellular process|response to stimulus|signal transduction|anatomical structure development|negative regulation of signaling|cell periphery|cellular component organization|intrinsic component of membrane|plasma membrane|protein binding|cell communication|regulation of signaling|anatomical structure morphogenesis|response to external stimulus…	K07521	netrin receptor unc-5[-]	hsa04360	Axon guidance - Homo sapiens (human)	10:71212570-71302864	17	32	21	107	81	142	0.195452	0.309394	0.256359	1.59677	1.19913	1.73108	0.253735	1.50899	-2.57219	2.43e-17	3.89e-15	DOWN
ENSG00000165092	ALDH1A1	aldehyde dehydrogenase 1 family member A1 [Source:HGNC Symbol;Acc:HGNC:402]	protein_coding	GO:0005576|GO:0008152|GO:0005623|GO:0098772|GO:0003824|GO:0009987|GO:0030234|GO:0071704|GO:0044237|GO:0042445|GO:0016491|GO:0043227|GO:0048037|GO:0097159|GO:0005622|GO:0065009|GO:0005615|GO:0009056|GO:0042562|GO:0036094|GO:0031982|GO:0005975|GO:0008047|GO:0016903|GO:0019637|GO:0006081|GO:0044281|GO:0010817|GO:0005497|GO:1901135|GO:0055114|GO:0044255|GO:0050662|GO:0006629|GO:0005737|GO:0000166|GO:…	extracellular region|metabolic process|cell|molecular function regulator|catalytic activity|cellular process|enzyme regulator activity|organic substance metabolic process|cellular metabolic process|hormone metabolic process|oxidoreductase activity|membrane-bounded organelle|cofactor binding|organic cyclic compound binding|intracellular|regulation of molecular function|extracellular space|cataboli…	K07249	retinal dehydrogenase[1.2.1.36]	hsa01100|hsa00830	Metabolic pathways - Homo sapiens (human)|Retinol metabolism - Homo sapiens (human)	9:72900662-73080442	8736	10464	8582	16065	16077	20032	192.727	194.14	201.029	460.032	456.703	468.603	195.965	461.779	-1.23661	2.44e-17	3.89e-15	DOWN
ENSG00000165244	ZNF367	zinc finger protein 367 [Source:HGNC Symbol;Acc:HGNC:18320]	protein_coding	GO:0008152|GO:0005623|GO:0009987|GO:0071704|GO:0044237|GO:0043227|GO:0043167|GO:0097159|GO:0019222|GO:0005622|GO:0009058|GO:0043229|GO:0006807|GO:0003700|GO:0050794|GO:0034641|GO:0006139|GO:0031323|GO:0044249|GO:0006725|GO:0003676|GO:0046483|GO:0043231|GO:0051171|GO:0043169|GO:0005634|GO:0051252|GO:0046872|GO:0031981|GO:0016070|GO:0034645|GO:0010467|GO:0010468|GO:0003677|GO:0005654|GO:0006355|GO:…	metabolic process|cell|cellular process|organic substance metabolic process|cellular metabolic process|membrane-bounded organelle|ion binding|organic cyclic compound binding|regulation of metabolic process|intracellular|biosynthetic process|intracellular organelle|nitrogen compound metabolic process|transcription factor activity, sequence-specific DNA binding|regulation of cellular process|cellul…	-	-	-	-	9:96385941-96418329	280	310	260	539	645	817	6.16191	5.73727	6.07532	15.3965	18.2774	19.0647	5.9915	17.5795	-1.55291	2.56e-17	4.06e-15	DOWN
ENSG00000145604	SKP2	S-phase kinase associated protein 2 [Source:HGNC Symbol;Acc:HGNC:10901]	protein_coding	GO:0023052|GO:0008152|GO:0005623|GO:0032991|GO:0003824|GO:0009987|GO:0050896|GO:0071704|GO:0044237|GO:0007165|GO:0043227|GO:0008283|GO:0016740|GO:0019222|GO:0005515|GO:1902494|GO:0007154|GO:0009893|GO:0005622|GO:0023051|GO:0009605|GO:0043229|GO:0006807|GO:0009056|GO:0051716|GO:0050794|GO:0009991|GO:0031323|GO:0007049|GO:0030522|GO:0051726|GO:0008284|GO:0008219|GO:0031668|GO:0010646|GO:0042802|GO:…	signaling|metabolic process|cell|macromolecular complex|catalytic activity|cellular process|response to stimulus|organic substance metabolic process|cellular metabolic process|signal transduction|membrane-bounded organelle|cell proliferation|transferase activity|regulation of metabolic process|protein binding|catalytic complex|cell communication|positive regulation of metabolic process|intracellu…	K03875	F-box and leucine-rich repeat protein 1 (S-phase kinase-associated protein 2)[-]	hsa05200|hsa05203|hsa05169|hsa05168|hsa04150|hsa04120|hsa04068|hsa04110|hsa05222	Pathways in cancer - Homo sapiens (human)|Viral carcinogenesis - Homo sapiens (human)|Epstein-Barr virus infection - Homo sapiens (human)|Herpes simplex infection - Homo sapiens (human)|mTOR signaling pathway - Homo sapiens (human)|Ubiquitin mediated proteolysis - Homo sapiens (human)|FoxO signaling pathway - Homo sapiens (human)|Cell cycle - Homo sapiens (human)|Small cell lung cancer - Homo sap…	5:36151989-36184319	806	933	739	1620	1488	1839	7.26476	7.07219	7.07245	18.953	17.2698	17.5759	7.13647	17.9329	-1.32933	2.82e-17	4.43e-15	DOWN
ENSG00000115009	CCL20	C-C motif chemokine ligand 20 [Source:HGNC Symbol;Acc:HGNC:10619]	protein_coding	GO:0040011|GO:0005576|GO:0023052|GO:0008152|GO:0005623|GO:0002376|GO:0009987|GO:0051179|GO:0050896|GO:0071704|GO:0044237|GO:0040017|GO:0051707|GO:0002684|GO:0007165|GO:0006955|GO:0048870|GO:0050900|GO:0002682|GO:0040012|GO:0019222|GO:0005515|GO:0007154|GO:0009893|GO:0006950|GO:0005622|GO:0065009|GO:0023051|GO:0009605|GO:0005615|GO:0009607|GO:0009058|GO:0006807|GO:0051716|GO:0050794|GO:2000147|GO:…	locomotion|extracellular region|signaling|metabolic process|cell|immune system process|cellular process|localization|response to stimulus|organic substance metabolic process|cellular metabolic process|positive regulation of locomotion|response to other organism|positive regulation of immune system process|signal transduction|immune response|cell motility|leukocyte migration|regulation of immune s…	K14625	C-C motif chemokine 20[-]	hsa04060|hsa04062|hsa04668|hsa04657|hsa05323	Cytokine-cytokine receptor interaction - Homo sapiens (human)|Chemokine signaling pathway - Homo sapiens (human)|TNF signaling pathway - Homo sapiens (human)|IL-17 signaling pathway - Homo sapiens (human)|Rheumatoid arthritis - Homo sapiens (human)	2:227813842-227817564	5433	7163	5250	1942	1810	1973	153.712	170.431	157.712	71.317	65.9394	59.1895	160.618	65.482	1.29447	2.96e-17	4.64e-15	UP
ENSG00000163840	DTX3L	deltex E3 ubiquitin ligase 3L [Source:HGNC Symbol;Acc:HGNC:30323]	protein_coding	GO:0008152|GO:0005623|GO:0032991|GO:0098772|GO:0016020|GO:0002376|GO:0003824|GO:0009987|GO:0051179|GO:0050896|GO:0030234|GO:0071704|GO:0044237|GO:0031090|GO:0051707|GO:0006955|GO:0043227|GO:0043167|GO:0033036|GO:0043234|GO:0051641|GO:1903829|GO:0097159|GO:0002682|GO:0016043|GO:0009892|GO:0016740|GO:0019222|GO:0005515|GO:0009893|GO:0006950|GO:0005622|GO:0012505|GO:0065009|GO:0009605|GO:0009607|GO:…	metabolic process|cell|macromolecular complex|molecular function regulator|membrane|immune system process|catalytic activity|cellular process|localization|response to stimulus|enzyme regulator activity|organic substance metabolic process|cellular metabolic process|organelle membrane|response to other organism|immune response|membrane-bounded organelle|ion binding|macromolecule localization|protei…	K06058	deltex[2.3.2.27]	hsa04330	Notch signaling pathway - Homo sapiens (human)	3:122564238-122575203	2693	3339	2583	857	898	1134	35.278	36.785	35.9278	14.5722	15.1476	15.7518	35.9969	15.1572	1.24787	3.21e-17	4.99e-15	UP
ENSG00000185129	PURA	purine rich element binding protein A [Source:HGNC Symbol;Acc:HGNC:9701]	protein_coding	GO:0008152|GO:0005623|GO:0032991|GO:0032502|GO:0009987|GO:0045182|GO:0071704|GO:0044237|GO:0043227|GO:0048856|GO:0043234|GO:0097159|GO:0008283|GO:0044297|GO:0016043|GO:0009892|GO:0019222|GO:0032993|GO:0042995|GO:0005515|GO:0005622|GO:0009058|GO:0043229|GO:0006807|GO:0030371|GO:0003700|GO:0048523|GO:0050794|GO:0034641|GO:0031324|GO:0006139|GO:0036477|GO:0031323|GO:0044249|GO:0008284|GO:0006725|GO:…	metabolic process|cell|macromolecular complex|developmental process|cellular process|translation regulator activity|organic substance metabolic process|cellular metabolic process|membrane-bounded organelle|anatomical structure development|protein complex|organic cyclic compound binding|cell proliferation|cell body|cellular component organization|negative regulation of metabolic process|regulation…	-	-	-	-	5:140107777-140125619	136	160	121	319	337	385	0.866323	0.857132	0.818397	2.63759	2.7642	2.60047	0.847284	2.66742	-1.65453	3.61e-17	5.59e-15	DOWN
ENSG00000176105	YES1	YES proto-oncogene 1, Src family tyrosine kinase [Source:HGNC Symbol;Acc:HGNC:12841]	protein_coding	GO:0040011|GO:0005576|GO:0023052|GO:0008152|GO:0005623|GO:0016020|GO:0002376|GO:0032502|GO:0003824|GO:0009987|GO:0030054|GO:0051179|GO:0050896|GO:0097367|GO:0071704|GO:0044237|GO:0030055|GO:0002684|GO:0007165|GO:0006955|GO:0048870|GO:0043227|GO:0043167|GO:0050900|GO:0071944|GO:0097159|GO:0002682|GO:0008283|GO:0007155|GO:0016740|GO:0019222|GO:0005886|GO:0005515|GO:0019898|GO:0007154|GO:0009893|GO:…	locomotion|extracellular region|signaling|metabolic process|cell|membrane|immune system process|developmental process|catalytic activity|cellular process|cell junction|localization|response to stimulus|carbohydrate derivative binding|organic substance metabolic process|cellular metabolic process|cell-substrate junction|positive regulation of immune system process|signal transduction|immune respon…	K05705	tyrosine-protein kinase Yes[2.7.10.2]	hsa04520	Adherens junction - Homo sapiens (human)	18:721588-812546	2825	3357	2705	784	916	1206	26.6575	26.6403	27.1024	9.60272	11.13	12.067	26.8001	10.9332	1.29352	4.42e-17	6.8e-15	UP
ENSG00000109189	USP46	ubiquitin specific peptidase 46 [Source:HGNC Symbol;Acc:HGNC:20075]	protein_coding	GO:0023052|GO:0008152|GO:0003824|GO:0009987|GO:0007610|GO:0050896|GO:0071704|GO:0044237|GO:0043167|GO:0007631|GO:0005515|GO:0007154|GO:0006950|GO:0016787|GO:0023051|GO:0009605|GO:0006807|GO:0009056|GO:0050794|GO:0008233|GO:0101005|GO:0001662|GO:0033555|GO:0030534|GO:0006952|GO:0010646|GO:0007267|GO:0060004|GO:0010033|GO:0008343|GO:0050804|GO:0019538|GO:0043169|GO:0044267|GO:0030163|GO:0097305|GO:…	signaling|metabolic process|catalytic activity|cellular process|behavior|response to stimulus|organic substance metabolic process|cellular metabolic process|ion binding|feeding behavior|protein binding|cell communication|response to stress|hydrolase activity|regulation of signaling|response to external stimulus|nitrogen compound metabolic process|catabolic process|regulation of cellular process|p…	-	-	-	-	4:52590972-52659335	1145	1258	1005	298	304	448	5.74446	5.30775	5.35364	1.9406	1.96388	2.38326	5.46862	2.09591	1.3836	5.12e-17	7.83e-15	UP
ENSG00000068885	IFT80	intraflagellar transport 80 [Source:HGNC Symbol;Acc:HGNC:29262]	protein_coding	GO:0023052|GO:0005623|GO:0032991|GO:0032502|GO:0009987|GO:0051179|GO:0050896|GO:0007017|GO:0007165|GO:0048856|GO:0033036|GO:0043234|GO:0023057|GO:0051641|GO:0008283|GO:0016043|GO:0042995|GO:0007154|GO:0005622|GO:0023051|GO:0005929|GO:0009653|GO:0043229|GO:0051716|GO:0048523|GO:0050794|GO:0045184|GO:0030990|GO:0007018|GO:0009888|GO:0006810|GO:0050673|GO:0022607|GO:0001503|GO:0046907|GO:0048513|GO:…	signaling|cell|macromolecular complex|developmental process|cellular process|localization|response to stimulus|microtubule-based process|signal transduction|anatomical structure development|macromolecule localization|protein complex|negative regulation of signaling|cellular localization|cell proliferation|cellular component organization|cell projection|cell communication|intracellular|regulation …	-	-	-	-	3:160256986-160399880	137	182	115	321	357	481	0.719118	0.80341	0.64094	2.18707	2.41294	2.67716	0.721156	2.42572	-1.75003	5.17e-17	7.86e-15	DOWN
ENSG00000152749	GPR180	G protein-coupled receptor 180 [Source:HGNC Symbol;Acc:HGNC:28899]	protein_coding	GO:0005576|GO:0023052|GO:0016020|GO:0009987|GO:0050896|GO:0007165|GO:0043227|GO:0031224|GO:0007154|GO:0005615|GO:0051716|GO:0050794|GO:0031982|GO:0016021|GO:0007186|GO:0010033|GO:0070062|GO:1903561|GO:0019236	extracellular region|signaling|membrane|cellular process|response to stimulus|signal transduction|membrane-bounded organelle|intrinsic component of membrane|cell communication|extracellular space|cellular response to stimulus|regulation of cellular process|vesicle|integral component of membrane|G-protein coupled receptor signaling pathway|response to organic substance|extracellular exosome|extrac…	-	-	-	-	13:94601903-94634645	34	37	30	99	113	149	0.309231	0.283005	0.28971	1.16874	1.32337	1.43695	0.293982	1.30969	-2.15542	5.23e-17	7.92e-15	DOWN
ENSG00000138449	SLC40A1	solute carrier family 40 member 1 [Source:HGNC Symbol;Acc:HGNC:10909]	protein_coding	GO:0045202|GO:0008152|GO:0005623|GO:0016020|GO:0002376|GO:0032502|GO:0009987|GO:0051179|GO:0005215|GO:0050896|GO:0008021|GO:0071704|GO:0044237|GO:0098793|GO:0043227|GO:0033218|GO:0048856|GO:0071944|GO:0002520|GO:0031224|GO:0001776|GO:0019222|GO:0005886|GO:0005515|GO:0004872|GO:0022857|GO:0009893|GO:0005622|GO:0012505|GO:0009653|GO:0009058|GO:0043229|GO:0006807|GO:0048646|GO:0051716|GO:0042562|GO:…	synapse|metabolic process|cell|membrane|immune system process|developmental process|cellular process|localization|transporter activity|response to stimulus|synaptic vesicle|organic substance metabolic process|cellular metabolic process|presynapse|membrane-bounded organelle|amide binding|anatomical structure development|cell periphery|immune system development|intrinsic component of membrane|leuko…	K14685	solute carrier family 40 (iron-regulated transporter), member 1[-]	hsa04978|hsa04216	Mineral absorption - Homo sapiens (human)|Ferroptosis - Homo sapiens (human)	2:189560579-189583758	760	1110	917	1628	2065	2426	10.5997	13.0193	13.5796	29.472	37.085	35.8773	12.3995	34.1448	-1.46138	6.82e-17	1.03e-14	DOWN
ENSG00000123144	TRIR	telomerase RNA component interacting RNase [Source:HGNC Symbol;Acc:HGNC:28424]	protein_coding	GO:0008152|GO:0003824|GO:0009987|GO:0071704|GO:0044237|GO:0097159|GO:0005515|GO:0016787|GO:0006807|GO:0009056|GO:0034641|GO:0006139|GO:0016788|GO:0006725|GO:0003676|GO:0046483|GO:0016070|GO:0003723|GO:0019439|GO:0004518|GO:0044265|GO:0006401|GO:0090501|GO:0004527|GO:0090305|GO:0008408|GO:0090503|GO:0008409|GO:0016072|GO:0016075	metabolic process|catalytic activity|cellular process|organic substance metabolic process|cellular metabolic process|organic cyclic compound binding|protein binding|hydrolase activity|nitrogen compound metabolic process|catabolic process|cellular nitrogen compound metabolic process|nucleobase-containing compound metabolic process|hydrolase activity, acting on ester bonds|cellular aromatic compoun…	-	-	-	-	19:12730640-12734775	784	973	973	2273	1884	2040	17.5911	18.3601	23.1808	66.1991	54.4322	48.5352	19.7107	56.3888	-1.51643	7.27e-17	1.09e-14	DOWN
ENSG00000103187	COTL1	coactosin like F-actin binding protein 1 [Source:HGNC Symbol;Acc:HGNC:18304]	protein_coding	GO:0005576|GO:0005623|GO:0002376|GO:0009987|GO:0051179|GO:0050896|GO:0051707|GO:0006955|GO:0043227|GO:0005515|GO:0006950|GO:0005622|GO:0012505|GO:0045321|GO:0009605|GO:0005615|GO:0009607|GO:0043229|GO:0002366|GO:0032940|GO:0031982|GO:0031983|GO:0006810|GO:0002263|GO:0001775|GO:0043207|GO:0006952|GO:0030141|GO:0097708|GO:0043299|GO:0009620|GO:0098542|GO:0005737|GO:0043231|GO:0008092|GO:0070062|GO:…	extracellular region|cell|immune system process|cellular process|localization|response to stimulus|response to other organism|immune response|membrane-bounded organelle|protein binding|response to stress|intracellular|endomembrane system|leukocyte activation|response to external stimulus|extracellular space|response to biotic stimulus|intracellular organelle|leukocyte activation involved in immun…	-	-	-	-	16:84565594-84618077	1324	2338	1944	451	480	420	9.91263	14.7208	15.4538	4.38282	4.62743	3.33426	13.3624	4.11484	1.69927	7.78e-17	1.16e-14	UP
ENSG00000243701	DUBR	DPPA2 upstream binding RNA [Source:HGNC Symbol;Acc:HGNC:48569]	lincRNA	-	-	-	-	-	-	3:107240692-107326964	319	336	246	632	609	862	5.25038	4.65077	4.29905	13.5018	12.9067	15.0438	4.7334	13.8174	-1.54554	1.01e-16	1.49e-14	DOWN
ENSG00000064393	HIPK2	homeodomain interacting protein kinase 2 [Source:HGNC Symbol;Acc:HGNC:14402]	protein_coding	GO:0023052|GO:0008152|GO:0005623|GO:0032991|GO:0002376|GO:0000988|GO:0032502|GO:0003824|GO:0009987|GO:0007610|GO:0050896|GO:0097367|GO:0071704|GO:0044237|GO:0000989|GO:0007165|GO:0043227|GO:0043167|GO:0048856|GO:0043234|GO:0023057|GO:0035821|GO:0050793|GO:0097159|GO:0009628|GO:0008283|GO:0002520|GO:0016043|GO:0009892|GO:0002262|GO:0016740|GO:0019222|GO:0007626|GO:0051091|GO:0005515|GO:0007154|GO:…	signaling|metabolic process|cell|macromolecular complex|immune system process|transcription factor activity, protein binding|developmental process|catalytic activity|cellular process|behavior|response to stimulus|carbohydrate derivative binding|organic substance metabolic process|cellular metabolic process|transcription factor activity, transcription factor binding|signal transduction|membrane-bo…	K08826	homeodomain interacting protein kinase[2.7.11.1]	hsa04218	Cellular senescence - Homo sapiens (human)	7:139561570-139777778	2451	2995	1857	600	460	866	10.9842	11.2877	8.83639	3.49021	2.65449	4.11521	10.3694	3.41997	1.60028	1.11e-16	1.64e-14	UP
ENSG00000130707	ASS1	argininosuccinate synthase 1 [Source:HGNC Symbol;Acc:HGNC:758]	protein_coding	GO:0005576|GO:0008152|GO:0005623|GO:0003824|GO:0009987|GO:0048511|GO:0050896|GO:0007623|GO:0097367|GO:0071704|GO:0044237|GO:0043227|GO:0043167|GO:0097159|GO:0007155|GO:0019222|GO:0016874|GO:0005515|GO:0043209|GO:0009893|GO:0006950|GO:0030155|GO:0005622|GO:0005615|GO:0009058|GO:0043229|GO:0006807|GO:0051716|GO:0048523|GO:0036094|GO:0050794|GO:0034641|GO:0031982|GO:0031323|GO:0043177|GO:1903409|GO:…	extracellular region|metabolic process|cell|catalytic activity|cellular process|rhythmic process|response to stimulus|circadian rhythm|carbohydrate derivative binding|organic substance metabolic process|cellular metabolic process|membrane-bounded organelle|ion binding|organic cyclic compound binding|cell adhesion|regulation of metabolic process|ligase activity|protein binding|myelin sheath|positi…	K01940	argininosuccinate synthase[6.3.4.5]	hsa01100|hsa05418|hsa01230|hsa00250|hsa00220	Metabolic pathways - Homo sapiens (human)|Fluid shear stress and atherosclerosis - Homo sapiens (human)|Biosynthesis of amino acids - Homo sapiens (human)|Alanine, aspartate and glutamate metabolism - Homo sapiens (human)|Arginine biosynthesis - Homo sapiens (human)	9:130444929-130501274	116	126	91	271	272	324	2.07109	1.8919	1.72512	6.28038	6.25329	6.13389	1.89604	6.22252	-1.71451	1.12e-16	1.64e-14	DOWN
ENSG00000165527	ARF6	ADP ribosylation factor 6 [Source:HGNC Symbol;Acc:HGNC:659]	protein_coding	GO:0005576|GO:0023052|GO:0005623|GO:0016020|GO:0032502|GO:0003824|GO:0009987|GO:0030054|GO:0051179|GO:0050896|GO:0097367|GO:0031090|GO:0030055|GO:0007165|GO:0043227|GO:0043167|GO:0048856|GO:0033036|GO:0030496|GO:0051641|GO:0071944|GO:1903829|GO:0050793|GO:0097159|GO:0016043|GO:0007155|GO:0009986|GO:0005886|GO:0042995|GO:0005515|GO:0043209|GO:0007154|GO:0005622|GO:0012505|GO:0016787|GO:0023051|GO:…	extracellular region|signaling|cell|membrane|developmental process|catalytic activity|cellular process|cell junction|localization|response to stimulus|carbohydrate derivative binding|organelle membrane|cell-substrate junction|signal transduction|membrane-bounded organelle|ion binding|anatomical structure development|macromolecule localization|midbody|cellular localization|cell periphery|positive …	K07941	ADP-ribosylation factor 6[-]	hsa04144|hsa04014|hsa04072|hsa04666	Endocytosis - Homo sapiens (human)|Ras signaling pathway - Homo sapiens (human)|Phospholipase D signaling pathway - Homo sapiens (human)|Fc gamma R-mediated phagocytosis - Homo sapiens (human)	14:49893092-49897054	1232	1396	1154	2309	2225	2680	25.5761	24.3723	25.4372	62.2192	59.4775	58.9942	25.1285	60.2303	-1.26116	1.21e-16	1.77e-14	DOWN
ENSG00000112312	GMNN	geminin, DNA replication inhibitor [Source:HGNC Symbol;Acc:HGNC:17493]	protein_coding	GO:0008152|GO:0005623|GO:0000988|GO:0032502|GO:0009987|GO:0071704|GO:0044237|GO:0000989|GO:0043227|GO:0048856|GO:0016043|GO:0009892|GO:0003682|GO:0019222|GO:0005515|GO:0005622|GO:0065009|GO:0009653|GO:0009058|GO:0043229|GO:0006807|GO:0048523|GO:0050794|GO:0034641|GO:0031324|GO:0006139|GO:0022607|GO:0031323|GO:0045786|GO:0048513|GO:0007049|GO:0051726|GO:0044249|GO:0071163|GO:0006725|GO:0003712|GO:…	metabolic process|cell|transcription factor activity, protein binding|developmental process|cellular process|organic substance metabolic process|cellular metabolic process|transcription factor activity, transcription factor binding|membrane-bounded organelle|anatomical structure development|cellular component organization|negative regulation of metabolic process|chromatin binding|regulation of me…	-	-	-	-	6:24774931-24786099	316	266	251	582	661	752	6.20226	4.39066	5.23088	14.8273	16.7056	15.6506	5.2746	15.7278	-1.57619	1.26e-16	1.82e-14	DOWN
ENSG00000136167	LCP1	lymphocyte cytosolic protein 1 [Source:HGNC Symbol;Acc:HGNC:6528]	protein_coding	GO:0040011|GO:0005576|GO:0023052|GO:0005623|GO:0032991|GO:0016020|GO:0002376|GO:0032502|GO:0009987|GO:0030054|GO:0051179|GO:0050896|GO:0030055|GO:0007165|GO:0006955|GO:0048870|GO:0043227|GO:0043167|GO:0048856|GO:0033036|GO:0043234|GO:0051641|GO:0071944|GO:0016043|GO:0005886|GO:0044877|GO:0042995|GO:0005515|GO:0007154|GO:0005622|GO:0045321|GO:0005615|GO:0043229|GO:0044089|GO:0051716|GO:0031252|GO:…	locomotion|extracellular region|signaling|cell|macromolecular complex|membrane|immune system process|developmental process|cellular process|cell junction|localization|response to stimulus|cell-substrate junction|signal transduction|immune response|cell motility|membrane-bounded organelle|ion binding|anatomical structure development|macromolecule localization|protein complex|cellular localization|…	-	-	-	-	13:46125920-46211871	3030	3700	2929	936	998	1334	31.3458	32.1902	32.1732	12.5686	13.2943	14.6333	31.9031	13.4987	1.24087	1.28e-16	1.84e-14	UP
ENSG00000149782	PLCB3	phospholipase C beta 3 [Source:HGNC Symbol;Acc:HGNC:9056]	protein_coding	GO:0023052|GO:0008152|GO:0005623|GO:0032991|GO:0016020|GO:0003824|GO:0009987|GO:0004871|GO:0050896|GO:0071704|GO:0044237|GO:0007165|GO:0043227|GO:0043167|GO:0043234|GO:0005515|GO:0007154|GO:0005622|GO:0016787|GO:0043229|GO:0009056|GO:0051716|GO:0050794|GO:0043647|GO:0035556|GO:0050839|GO:0005516|GO:0019637|GO:0003013|GO:0016788|GO:0044281|GO:0007267|GO:0007186|GO:0007166|GO:0006629|GO:0005737|GO:…	signaling|metabolic process|cell|macromolecular complex|membrane|catalytic activity|cellular process|signal transducer activity|response to stimulus|organic substance metabolic process|cellular metabolic process|signal transduction|membrane-bounded organelle|ion binding|protein complex|protein binding|cell communication|intracellular|hydrolase activity|intracellular organelle|catabolic process|ce…	K05858	phosphatidylinositol phospholipase C, beta[3.1.4.11]	hsa01100|hsa05200|hsa04015|hsa05016|hsa04062|hsa04020|hsa05010|hsa04621|hsa04022|hsa04921|hsa04723|hsa04072|hsa04261|hsa04310|hsa04371|hsa04728|hsa04926|hsa04611|hsa04270|hsa04071|hsa04919|hsa04724|hsa04726|hsa04725|hsa04922|hsa05142|hsa04916|hsa04070|hsa04933|hsa04915|hsa04750|hsa04972|hsa04713|hsa04925|hsa05146|hsa04912|hsa04970|hsa04540|hsa04911|hsa04971|hsa04918|hsa00562|hsa04720|hsa04924|hsa…	Metabolic pathways - Homo sapiens (human)|Pathways in cancer - Homo sapiens (human)|Rap1 signaling pathway - Homo sapiens (human)|Huntington's disease - Homo sapiens (human)|Chemokine signaling pathway - Homo sapiens (human)|Calcium signaling pathway - Homo sapiens (human)|Alzheimer's disease - Homo sapiens (human)|NOD-like receptor signaling pathway - Homo sapiens (human)|cGMP-PKG signaling path…	11:64251523-64269150	165	204	154	527	389	468	2.07835	2.16098	2.05966	8.61632	6.30933	6.25073	2.09966	7.05879	-1.74926	1.32e-16	1.88e-14	DOWN
ENSG00000196776	CD47	CD47 molecule [Source:HGNC Symbol;Acc:HGNC:1682]	protein_coding	GO:0040011|GO:0005576|GO:0023052|GO:0005623|GO:0016020|GO:0002376|GO:0009987|GO:0051179|GO:0004871|GO:0050896|GO:0031090|GO:0051707|GO:0002684|GO:0007165|GO:0006955|GO:0048870|GO:0043227|GO:0050900|GO:0071944|GO:0002682|GO:0008283|GO:0016043|GO:0031224|GO:0007155|GO:0005886|GO:0005515|GO:0004872|GO:0007154|GO:0006950|GO:0030155|GO:0005622|GO:0045785|GO:0012505|GO:0038023|GO:0045321|GO:0009605|GO:…	locomotion|extracellular region|signaling|cell|membrane|immune system process|cellular process|localization|signal transducer activity|response to stimulus|organelle membrane|response to other organism|positive regulation of immune system process|signal transduction|immune response|cell motility|membrane-bounded organelle|leukocyte migration|cell periphery|regulation of immune system process|cell…	K06266	CD47 antigen (Rh-related antigen, integrin-associated signal transducer)[-]	hsa04512	ECM-receptor interaction - Homo sapiens (human)	3:108043298-108091025	1452	1635	1333	355	472	553	9.24267	8.75256	9.00949	2.93316	3.86876	3.73256	9.00157	3.51149	1.35809	1.31e-16	1.88e-14	UP
ENSG00000170558	CDH2	cadherin 2 [Source:HGNC Symbol;Acc:HGNC:1759]	protein_coding	GO:0040011|GO:0005576|GO:0045202|GO:0023052|GO:0008152|GO:0005623|GO:0032991|GO:0016020|GO:0032502|GO:0009987|GO:0030054|GO:0051179|GO:0050896|GO:0071704|GO:0044237|GO:0030055|GO:0007165|GO:0048870|GO:0043227|GO:0043167|GO:0048856|GO:0033036|GO:0043234|GO:0023057|GO:0051641|GO:0071944|GO:0050793|GO:0008283|GO:0016043|GO:0031224|GO:0007155|GO:0009986|GO:0019222|GO:0098794|GO:0005886|GO:0042995|GO:…	locomotion|extracellular region|synapse|signaling|metabolic process|cell|macromolecular complex|membrane|developmental process|cellular process|cell junction|localization|response to stimulus|organic substance metabolic process|cellular metabolic process|cell-substrate junction|signal transduction|cell motility|membrane-bounded organelle|ion binding|anatomical structure development|macromolecule …	K06736	cadherin 2, type 1, N-cadherin[-]	hsa04514|hsa05412	Cell adhesion molecules (CAMs) - Homo sapiens (human)|Arrhythmogenic right ventricular cardiomyopathy (ARVC) - Homo sapiens (human)	18:27950966-28177446	772	909	649	1307	1633	2221	9.68311	9.58843	8.64333	21.2789	26.3744	29.539	9.30496	25.7308	-1.46742	1.47e-16	2.09e-14	DOWN
ENSG00000058085	LAMC2	laminin subunit gamma 2 [Source:HGNC Symbol;Acc:HGNC:6493]	protein_coding	GO:0040011|GO:0005576|GO:0005623|GO:0032991|GO:0016020|GO:0032502|GO:0009987|GO:0051179|GO:0097367|GO:0040017|GO:0048870|GO:0043167|GO:0048856|GO:0043234|GO:0071944|GO:0008283|GO:0016043|GO:0007155|GO:0040012|GO:0031012|GO:0005622|GO:0005615|GO:0050794|GO:2000147|GO:0005539|GO:0008201|GO:0009888|GO:0022607|GO:0051272|GO:0008284|GO:0043062|GO:2000145|GO:0005578|GO:0051270|GO:0005938|GO:0043256|GO:…	locomotion|extracellular region|cell|macromolecular complex|membrane|developmental process|cellular process|localization|carbohydrate derivative binding|positive regulation of locomotion|cell motility|ion binding|anatomical structure development|protein complex|cell periphery|cell proliferation|cellular component organization|cell adhesion|regulation of locomotion|extracellular matrix|intracellul…	K06246	laminin, gamma 2[-]	hsa05200|hsa04151|hsa05165|hsa04510|hsa05145|hsa05146|hsa05222|hsa04512	Pathways in cancer - Homo sapiens (human)|PI3K-Akt signaling pathway - Homo sapiens (human)|Human papillomavirus infection - Homo sapiens (human)|Focal adhesion - Homo sapiens (human)|Toxoplasmosis - Homo sapiens (human)|Amoebiasis - Homo sapiens (human)|Small cell lung cancer - Homo sapiens (human)|ECM-receptor interaction - Homo sapiens (human)	1:183186238-183244900	2019	2370	1823	681	619	781	21.9688	21.6873	21.0618	9.61821	8.67281	9.01098	21.5727	9.10067	1.24516	1.59e-16	2.25e-14	UP
ENSG00000120658	ENOX1	ecto-NOX disulfide-thiol exchanger 1 [Source:HGNC Symbol;Acc:HGNC:25474]	protein_coding	GO:0005576|GO:0008152|GO:0005623|GO:0016020|GO:0003824|GO:0048511|GO:0016491|GO:0071944|GO:0097159|GO:0005886|GO:0005515|GO:0005615|GO:0055114|GO:0003676|GO:0003723	extracellular region|metabolic process|cell|membrane|catalytic activity|rhythmic process|oxidoreductase activity|cell periphery|organic cyclic compound binding|plasma membrane|protein binding|extracellular space|oxidation-reduction process|nucleic acid binding|RNA binding	-	-	-	-	13:43213518-43786908	670	846	608	186	202	210	15.8347	16.8148	15.2573	5.70589	6.14728	5.26263	15.9689	5.70527	1.4849	1.83e-16	2.58e-14	UP
ENSG00000156535	CD109	CD109 molecule [Source:HGNC Symbol;Acc:HGNC:21685]	protein_coding	GO:0005576|GO:0023052|GO:0008152|GO:0005623|GO:0098772|GO:0016020|GO:0002376|GO:0032502|GO:0009987|GO:0051179|GO:0050896|GO:0030234|GO:0071704|GO:0044237|GO:0031090|GO:0007165|GO:0043227|GO:0048856|GO:0023057|GO:0071944|GO:0050793|GO:0008283|GO:0002520|GO:0009892|GO:0031224|GO:0009986|GO:0019222|GO:0005886|GO:0005515|GO:0007154|GO:0006950|GO:0005622|GO:0012505|GO:0065009|GO:0023051|GO:0009653|GO:…	extracellular region|signaling|metabolic process|cell|molecular function regulator|membrane|immune system process|developmental process|cellular process|localization|response to stimulus|enzyme regulator activity|organic substance metabolic process|cellular metabolic process|organelle membrane|signal transduction|membrane-bounded organelle|anatomical structure development|negative regulation of s…	-	-	-	-	6:73695785-73828316	520	633	429	89	76	168	2.80813	2.87477	2.45986	0.62385	0.528474	0.961994	2.71425	0.704773	1.94532	2.02e-16	2.82e-14	UP
ENSG00000175567	UCP2	uncoupling protein 2 [Source:HGNC Symbol;Acc:HGNC:12518]	protein_coding	GO:0023052|GO:0008152|GO:0000003|GO:0005623|GO:0022414|GO:0016020|GO:0032502|GO:0009987|GO:0051179|GO:0005215|GO:0050896|GO:0031090|GO:0043227|GO:0048856|GO:0033036|GO:0023057|GO:0051641|GO:0009628|GO:0031224|GO:0005515|GO:0022857|GO:0007154|GO:0006950|GO:0005622|GO:0023051|GO:0009605|GO:0051051|GO:0043229|GO:0051716|GO:0048523|GO:0050794|GO:0009991|GO:0001666|GO:0045184|GO:0032940|GO:0051048|GO:…	signaling|metabolic process|reproduction|cell|reproductive process|membrane|developmental process|cellular process|localization|transporter activity|response to stimulus|organelle membrane|membrane-bounded organelle|anatomical structure development|macromolecule localization|negative regulation of signaling|cellular localization|response to abiotic stimulus|intrinsic component of membrane|protein…	-	-	-	-	11:73974667-73983307	160	202	172	427	597	458	2.30731	2.44977	2.63362	7.99265	11.0856	7.00329	2.46357	8.69385	-1.81925	2.09e-16	2.91e-14	DOWN
ENSG00000084073	ZMPSTE24	zinc metallopeptidase STE24 [Source:HGNC Symbol;Acc:HGNC:12877]	protein_coding	GO:0005576|GO:0008152|GO:0005623|GO:0016020|GO:0003824|GO:0009987|GO:0071704|GO:0044237|GO:0031090|GO:0043227|GO:0043167|GO:0016043|GO:0031224|GO:0005515|GO:0005789|GO:0005622|GO:0042175|GO:0012505|GO:0016787|GO:0005615|GO:0043229|GO:0006807|GO:0009056|GO:0008233|GO:0005635|GO:0031982|GO:0061024|GO:0016021|GO:0006996|GO:0010256|GO:0005783|GO:0031227|GO:0031965|GO:0005737|GO:0043231|GO:0019866|GO:…	extracellular region|metabolic process|cell|membrane|catalytic activity|cellular process|organic substance metabolic process|cellular metabolic process|organelle membrane|membrane-bounded organelle|ion binding|cellular component organization|intrinsic component of membrane|protein binding|endoplasmic reticulum membrane|intracellular|nuclear outer membrane-endoplasmic reticulum membrane network|en…	K06013	STE24 endopeptidase[3.4.24.84]	hsa00900	Terpenoid backbone biosynthesis - Homo sapiens (human)	1:40258107-40294184	874	975	771	1417	1773	2237	16.4656	15.4475	15.4227	34.6508	43.0104	44.6871	15.7786	40.7827	-1.36999	2.39e-16	3.31e-14	DOWN
ENSG00000088826	SMOX	spermine oxidase [Source:HGNC Symbol;Acc:HGNC:15862]	protein_coding	GO:0008152|GO:0005623|GO:0016020|GO:0003824|GO:0009987|GO:0071704|GO:0044237|GO:0031090|GO:0016491|GO:0043227|GO:0005622|GO:0012505|GO:0009058|GO:0043229|GO:0006807|GO:0009056|GO:0034641|GO:0005635|GO:0016645|GO:0044249|GO:0055114|GO:0031965|GO:0005737|GO:0043231|GO:0005634|GO:0008215|GO:0031981|GO:0005829|GO:1901565|GO:0009308|GO:0005654|GO:0009309|GO:0046208|GO:0052895|GO:0006576|GO:0052894|GO:…	metabolic process|cell|membrane|catalytic activity|cellular process|organic substance metabolic process|cellular metabolic process|organelle membrane|oxidoreductase activity|membrane-bounded organelle|intracellular|endomembrane system|biosynthetic process|intracellular organelle|nitrogen compound metabolic process|catabolic process|cellular nitrogen compound metabolic process|nuclear envelope|oxi…	K12259	spermine oxidase [EC: 1.5.3.-][-]	hsa00330	Arginine and proline metabolism - Homo sapiens (human)	20:4120980-4187747	1465	1687	1726	473	521	556	26.77	25.9246	33.4881	11.2188	12.2588	10.773	28.7275	11.4169	1.33127	2.63e-16	3.62e-14	UP
ENSG00000165757	JCAD	junctional cadherin 5 associated [Source:HGNC Symbol;Acc:HGNC:29283]	protein_coding	GO:0040011|GO:0023052|GO:0008152|GO:0005623|GO:0016020|GO:0032502|GO:0009987|GO:0030054|GO:0051179|GO:0050896|GO:0071704|GO:0044237|GO:0040017|GO:0007165|GO:0048870|GO:0048856|GO:0071944|GO:0050793|GO:0008283|GO:0007155|GO:0040012|GO:0019222|GO:0005886|GO:0042995|GO:0007154|GO:0009893|GO:0005622|GO:0023051|GO:0009653|GO:0006807|GO:0005911|GO:0048646|GO:0051716|GO:0031252|GO:0050794|GO:2000147|GO:…	locomotion|signaling|metabolic process|cell|membrane|developmental process|cellular process|cell junction|localization|response to stimulus|organic substance metabolic process|cellular metabolic process|positive regulation of locomotion|signal transduction|cell motility|anatomical structure development|cell periphery|regulation of developmental process|cell proliferation|cell adhesion|regulation …	-	-	-	-	10:30012800-30115494	804	899	722	217	213	298	6.32517	5.94788	6.03105	2.21592	2.15772	2.48589	6.10137	2.28651	1.41599	2.65e-16	3.64e-14	UP
ENSG00000135083	CCNJL	cyclin J like [Source:HGNC Symbol;Acc:HGNC:25876]	protein_coding	GO:0005623|GO:0043227|GO:0005515|GO:0005622|GO:0043229|GO:0043231|GO:0005634	cell|membrane-bounded organelle|protein binding|intracellular|intracellular organelle|intracellular membrane-bounded organelle|nucleus	-	-	-	-	5:160251652-160345396	736	593	679	174	101	140	5.37787	3.64395	5.26794	1.65028	0.950279	1.0847	4.76325	1.22842	1.95515	2.89e-16	3.94e-14	UP
ENSG00000113889	KNG1	kininogen 1 [Source:HGNC Symbol;Acc:HGNC:6383]	protein_coding	GO:0005576|GO:0023052|GO:0008152|GO:0005623|GO:0098772|GO:0016020|GO:0009987|GO:0051179|GO:0050896|GO:0097367|GO:0030234|GO:0071704|GO:0044237|GO:0007165|GO:0043227|GO:0043167|GO:0071944|GO:0009892|GO:0007155|GO:0019222|GO:0005886|GO:0005515|GO:0007154|GO:0006950|GO:0031012|GO:0030155|GO:0005622|GO:0012505|GO:0065009|GO:0072562|GO:0009605|GO:0005615|GO:0043229|GO:0006807|GO:0051716|GO:0048523|GO:…	extracellular region|signaling|metabolic process|cell|molecular function regulator|membrane|cellular process|localization|response to stimulus|carbohydrate derivative binding|enzyme regulator activity|organic substance metabolic process|cellular metabolic process|signal transduction|membrane-bounded organelle|ion binding|cell periphery|negative regulation of metabolic process|cell adhesion|regula…	K03898	kininogen[-]	hsa04610	Complement and coagulation cascades - Homo sapiens (human)	3:186717276-186743954	48	79	65	192	201	199	0.816667	1.13036	1.17424	4.24012	4.40347	3.59006	1.04042	4.07788	-1.97065	3.62e-16	4.91e-14	DOWN
ENSG00000166845	C18orf54	chromosome 18 open reading frame 54 [Source:HGNC Symbol;Acc:HGNC:13796]	protein_coding	GO:0005576|GO:0009987|GO:0008283|GO:0005515|GO:0048523|GO:0050794|GO:0008285|GO:0042127	extracellular region|cellular process|cell proliferation|protein binding|negative regulation of cellular process|regulation of cellular process|negative regulation of cell proliferation|regulation of cell proliferation	-	-	-	-	18:54357917-54385218	333	352	286	50	59	103	2.0237	1.79899	1.84547	0.394407	0.461693	0.663726	1.88939	0.506609	1.89897	3.88e-16	5.24e-14	UP
ENSG00000065833	ME1	malic enzyme 1 [Source:HGNC Symbol;Acc:HGNC:6983]	protein_coding	GO:0008152|GO:0005623|GO:0009055|GO:0003824|GO:0009987|GO:0050896|GO:0097367|GO:0071704|GO:0044237|GO:0016491|GO:0043227|GO:0043167|GO:0016829|GO:0048037|GO:0097159|GO:0016043|GO:0019222|GO:0005622|GO:0009058|GO:0043229|GO:0006807|GO:0036094|GO:0050794|GO:0034641|GO:0005975|GO:0006139|GO:0022607|GO:0006091|GO:0031323|GO:0019637|GO:0044281|GO:0044249|GO:0006725|GO:0055114|GO:0050662|GO:0006082|GO:…	metabolic process|cell|electron carrier activity|catalytic activity|cellular process|response to stimulus|carbohydrate derivative binding|organic substance metabolic process|cellular metabolic process|oxidoreductase activity|membrane-bounded organelle|ion binding|lyase activity|cofactor binding|organic cyclic compound binding|cellular component organization|regulation of metabolic process|intrace…	K00029	malate dehydrogenase (oxaloacetate-decarboxylating)(NADP+)[1.1.1.40]	hsa01100|hsa01200|hsa03320|hsa00620	Metabolic pathways - Homo sapiens (human)|Carbon metabolism - Homo sapiens (human)|PPAR signaling pathway - Homo sapiens (human)|Pyruvate metabolism - Homo sapiens (human)	6:83210389-83431071	2158	2582	2124	631	768	912	51.3649	51.6842	53.6795	19.4949	23.5383	23.0176	52.2429	22.0169	1.24662	3.96e-16	5.32e-14	UP
ENSG00000127022	CANX	calnexin [Source:HGNC Symbol;Acc:HGNC:1473]	protein_coding	GO:0005576|GO:0045202|GO:0023052|GO:0005623|GO:0032991|GO:0016020|GO:0002376|GO:0032502|GO:0009987|GO:0051179|GO:0050896|GO:0007165|GO:1990904|GO:0043227|GO:0043167|GO:0033036|GO:0043234|GO:0051641|GO:0097159|GO:0044297|GO:0031224|GO:0098794|GO:0044232|GO:0042995|GO:0005515|GO:0043209|GO:0030246|GO:0006457|GO:0005789|GO:0007154|GO:0031012|GO:0005622|GO:0042175|GO:0012505|GO:0005615|GO:0043229|GO:…	extracellular region|synapse|signaling|cell|macromolecular complex|membrane|immune system process|developmental process|cellular process|localization|response to stimulus|signal transduction|ribonucleoprotein complex|membrane-bounded organelle|ion binding|macromolecule localization|protein complex|cellular localization|organic cyclic compound binding|cell body|intrinsic component of membrane|post…	-	-	-	-	5:179678628-179730925	5334	8915	6847	13075	14204	17423	41.5437	58.3929	56.6228	132.181	142.45	143.888	52.1865	139.506	-1.41858	4.15e-16	5.55e-14	DOWN
ENSG00000102755	FLT1	fms related tyrosine kinase 1 [Source:HGNC Symbol;Acc:HGNC:3763]	protein_coding	GO:0040011|GO:0005576|GO:0023052|GO:0008152|GO:0005623|GO:0032991|GO:0016020|GO:0002376|GO:0032502|GO:0003824|GO:0009987|GO:0030054|GO:0051179|GO:0004871|GO:0050896|GO:0097367|GO:0071704|GO:0044237|GO:0030055|GO:0040017|GO:0007165|GO:0048870|GO:0043227|GO:0043167|GO:0048856|GO:0050900|GO:0071944|GO:0050793|GO:0097159|GO:0008283|GO:0031224|GO:0040012|GO:0016740|GO:0019222|GO:0005886|GO:0005515|GO:…	locomotion|extracellular region|signaling|metabolic process|cell|macromolecular complex|membrane|immune system process|developmental process|catalytic activity|cellular process|cell junction|localization|signal transducer activity|response to stimulus|carbohydrate derivative binding|organic substance metabolic process|cellular metabolic process|cell-substrate junction|positive regulation of locom…	K05096	FMS-like tyrosine kinase 1[2.7.10.1]	hsa04151|hsa04010|hsa04060|hsa04014|hsa04015|hsa04510|hsa05202|hsa04066|hsa05323	PI3K-Akt signaling pathway - Homo sapiens (human)|MAPK signaling pathway - Homo sapiens (human)|Cytokine-cytokine receptor interaction - Homo sapiens (human)|Ras signaling pathway - Homo sapiens (human)|Rap1 signaling pathway - Homo sapiens (human)|Focal adhesion - Homo sapiens (human)|Transcriptional misregulation in cancer - Homo sapiens (human)|HIF-1 signaling pathway - Homo sapiens (human)|Rh…	13:28300344-28495145	223	278	218	40	41	73	0.961461	1.00799	0.997983	0.223855	0.227622	0.333732	0.989146	0.261736	1.91807	4.27e-16	5.68e-14	UP
ENSG00000149150	SLC43A1	solute carrier family 43 member 1 [Source:HGNC Symbol;Acc:HGNC:9225]	protein_coding	GO:0005623|GO:0016020|GO:0051179|GO:0005215|GO:0071944|GO:0031224|GO:0005886|GO:0022857|GO:0006810|GO:0031226|GO:0016021|GO:0005887|GO:0015075|GO:0071702|GO:0006811|GO:0055085|GO:0046943|GO:0006820|GO:0008509|GO:0046942|GO:0015711|GO:0034220|GO:0006865|GO:1903825|GO:0015807|GO:0015804|GO:1905039|GO:0008514|GO:0015171|GO:0003333|GO:0098656|GO:0015175|GO:0015179|GO:1902475	cell|membrane|localization|transporter activity|cell periphery|intrinsic component of membrane|plasma membrane|transmembrane transporter activity|transport|intrinsic component of plasma membrane|integral component of membrane|integral component of plasma membrane|ion transmembrane transporter activity|organic substance transport|ion transport|transmembrane transport|carboxylic acid transmembrane …	-	-	-	-	11:57484534-57515786	1118	1331	1125	333	372	475	15.6253	15.6441	16.6947	6.04098	6.69464	7.03931	15.988	6.59165	1.27828	4.45e-16	5.9e-14	UP
ENSG00000126003	PLAGL2	PLAG1 like zinc finger 2 [Source:HGNC Symbol;Acc:HGNC:9047]	protein_coding	GO:0023052|GO:0008152|GO:0005623|GO:0032502|GO:0009987|GO:0051179|GO:0050896|GO:0071704|GO:0044237|GO:0007165|GO:0043227|GO:0043167|GO:0097006|GO:0048856|GO:0033036|GO:0051641|GO:1903829|GO:0097159|GO:0016043|GO:0019222|GO:0007154|GO:0009893|GO:0005622|GO:1904951|GO:0023051|GO:0009058|GO:0043229|GO:0006807|GO:0051716|GO:0003700|GO:0051050|GO:0050794|GO:0045184|GO:0034641|GO:0035556|GO:0006810|GO:…	signaling|metabolic process|cell|developmental process|cellular process|localization|response to stimulus|organic substance metabolic process|cellular metabolic process|signal transduction|membrane-bounded organelle|ion binding|regulation of plasma lipoprotein particle levels|anatomical structure development|macromolecule localization|cellular localization|positive regulation of cellular protein …	-	-	-	-	20:32192503-32207791	1118	1170	1002	2076	1832	2488	15.7239	13.8385	14.9632	37.8985	33.1774	37.1038	14.8419	36.0599	-1.28072	4.67e-16	6.16e-14	DOWN
ENSG00000162630	B3GALT2	beta-1,3-galactosyltransferase 2 [Source:HGNC Symbol;Acc:HGNC:917]	protein_coding	GO:0008152|GO:0005623|GO:0016020|GO:0003824|GO:0009987|GO:0071704|GO:0044237|GO:0031090|GO:0043227|GO:0031224|GO:0016740|GO:0005622|GO:0012505|GO:0009058|GO:0043229|GO:0006807|GO:0034641|GO:0005975|GO:0070085|GO:0044249|GO:1901135|GO:0016021|GO:0005794|GO:0044255|GO:0016757|GO:0006629|GO:0005737|GO:0006486|GO:0043231|GO:0019538|GO:0044267|GO:0000139|GO:0043413|GO:0008610|GO:0043603|GO:0036211|GO:…	metabolic process|cell|membrane|catalytic activity|cellular process|organic substance metabolic process|cellular metabolic process|organelle membrane|membrane-bounded organelle|intrinsic component of membrane|transferase activity|intracellular|endomembrane system|biosynthetic process|intracellular organelle|nitrogen compound metabolic process|cellular nitrogen compound metabolic process|carbohydr…	K07820	beta-1,3-galactosyltransferase 2 [EC:2.4.1.-][-]	hsa01100|hsa00601	Metabolic pathways - Homo sapiens (human)|Glycosphingolipid biosynthesis - lacto and neolacto series - Homo sapiens (human)	1:193179045-193186654	983	1249	880	311	291	372	24.0907	25.7421	22.899	9.89308	9.18303	9.66692	24.2439	9.58101	1.33937	5.1e-16	6.69e-14	UP
ENSG00000254893	AC113404.3	RAP1B, member of RAS oncogene family pseudogene	translated_processed_pseudogene	-	-	-	-	-	-	5:76173629-76174183	1931	2533	1737	667	541	739	279.166	307.966	266.637	125.165	100.711	113.286	284.59	113.054	1.33187	5.19e-16	6.77e-14	UP
ENSG00000140015	KCNH5	potassium voltage-gated channel subfamily H member 5 [Source:HGNC Symbol;Acc:HGNC:6254]	protein_coding	GO:0023052|GO:0008152|GO:0005623|GO:0016020|GO:0003824|GO:0009987|GO:0051179|GO:0005215|GO:0004871|GO:0050896|GO:0071704|GO:0044237|GO:0007165|GO:0071944|GO:0031224|GO:0009986|GO:0016740|GO:0005886|GO:0005515|GO:0004872|GO:0022857|GO:0007154|GO:0005622|GO:0038023|GO:0006807|GO:0051716|GO:0050794|GO:0035556|GO:0006810|GO:0005516|GO:0044325|GO:0031226|GO:0007049|GO:0051726|GO:0022803|GO:0016021|GO:…	signaling|metabolic process|cell|membrane|catalytic activity|cellular process|localization|transporter activity|signal transducer activity|response to stimulus|organic substance metabolic process|cellular metabolic process|signal transduction|cell periphery|intrinsic component of membrane|cell surface|transferase activity|plasma membrane|protein binding|receptor activity|transmembrane transporter…	-	-	-	-	14:62699454-63102037	204	236	147	26	35	48	1.18818	1.15598	0.90909	0.196564	0.262496	0.296441	1.08442	0.251834	2.10637	5.33e-16	6.92e-14	UP
ENSG00000106993	CDC37L1	cell division cycle 37 like 1 [Source:HGNC Symbol;Acc:HGNC:17179]	protein_coding	GO:0005576|GO:0005623|GO:0009987|GO:0051179|GO:0043227|GO:0005515|GO:0006457|GO:0005622|GO:0012505|GO:0043229|GO:0032940|GO:0051087|GO:0031982|GO:0031983|GO:0006810|GO:0051082|GO:0030141|GO:0097708|GO:0005737|GO:0031072|GO:0031647|GO:0042827|GO:0060205|GO:0050821|GO:0005829|GO:0046903|GO:0006887|GO:0034774|GO:0031410|GO:0016192|GO:0045055|GO:0031089|GO:0099503|GO:0002576	extracellular region|cell|cellular process|localization|membrane-bounded organelle|protein binding|protein folding|intracellular|endomembrane system|intracellular organelle|secretion by cell|chaperone binding|vesicle|vesicle lumen|transport|unfolded protein binding|secretory granule|intracellular vesicle|cytoplasm|heat shock protein binding|regulation of protein stability|platelet dense granule|c…	-	-	-	-	9:4679559-4708398	114	108	102	288	245	315	1.92569	1.53423	1.82945	6.31465	5.32898	5.6421	1.76312	5.76191	-1.70841	6.14e-16	7.94e-14	DOWN
ENSG00000155980	KIF5A	kinesin family member 5A [Source:HGNC Symbol;Acc:HGNC:6323]	protein_coding	GO:0040011|GO:0023052|GO:0005623|GO:0032991|GO:0016020|GO:0002376|GO:0032502|GO:0003824|GO:0009987|GO:0051179|GO:0050896|GO:0097367|GO:0007017|GO:0043167|GO:0048856|GO:0033036|GO:0043234|GO:0051641|GO:0097159|GO:0044297|GO:0016043|GO:0042995|GO:0005515|GO:0007154|GO:0005622|GO:0016787|GO:0005929|GO:0009653|GO:0009605|GO:0043229|GO:0019882|GO:0036094|GO:0007018|GO:0016817|GO:0006810|GO:0036477|GO:…	locomotion|signaling|cell|macromolecular complex|membrane|immune system process|developmental process|catalytic activity|cellular process|localization|response to stimulus|carbohydrate derivative binding|microtubule-based process|ion binding|anatomical structure development|macromolecule localization|protein complex|cellular localization|organic cyclic compound binding|cell body|cellular componen…	K10396	kinesin family member 5[-]	hsa04144|hsa04728	Endocytosis - Homo sapiens (human)|Dopaminergic synapse - Homo sapiens (human)	12:57549998-57586632	377	463	351	104	89	120	4.22476	4.36343	4.17644	1.51276	1.28425	1.42591	4.25488	1.40764	1.59584	6.77e-16	8.71e-14	UP
ENSG00000100196	KDELR3	KDEL endoplasmic reticulum protein retention receptor 3 [Source:HGNC Symbol;Acc:HGNC:6306]	protein_coding	GO:0023052|GO:0005623|GO:0016020|GO:0009987|GO:0051179|GO:0050896|GO:0031090|GO:0007165|GO:0043227|GO:0033218|GO:0033036|GO:0051641|GO:0031224|GO:0005789|GO:0007154|GO:0006950|GO:0005622|GO:0042175|GO:0012505|GO:0043229|GO:0051716|GO:0050794|GO:0045184|GO:0031982|GO:0006810|GO:0030133|GO:0042277|GO:0016021|GO:0005794|GO:0005783|GO:0097708|GO:0033554|GO:0008104|GO:0010033|GO:0045185|GO:0005737|GO:…	signaling|cell|membrane|cellular process|localization|response to stimulus|organelle membrane|signal transduction|membrane-bounded organelle|amide binding|macromolecule localization|cellular localization|intrinsic component of membrane|endoplasmic reticulum membrane|cell communication|response to stress|intracellular|nuclear outer membrane-endoplasmic reticulum membrane network|endomembrane syste…	K10949	ER lumen protein retaining receptor[-]	hsa05110	Vibrio cholerae infection - Homo sapiens (human)	22:38468062-38483447	580	621	592	141	163	215	16.2946	14.6721	17.6594	5.14177	5.8966	6.40479	16.2087	5.81439	1.47907	9.75e-16	1.25e-13	UP
ENSG00000125430	HS3ST3B1	heparan sulfate-glucosamine 3-sulfotransferase 3B1 [Source:HGNC Symbol;Acc:HGNC:5198]	protein_coding	GO:0008152|GO:0005623|GO:0016020|GO:0003824|GO:0009987|GO:0071704|GO:0044237|GO:0031090|GO:0043227|GO:0071944|GO:0031224|GO:0016740|GO:0005886|GO:0005622|GO:0012505|GO:0009058|GO:0043229|GO:0006807|GO:0031226|GO:0044281|GO:0044249|GO:1901135|GO:0016021|GO:0005794|GO:0006790|GO:0006082|GO:0005737|GO:0043231|GO:0019538|GO:0030201|GO:0005887|GO:0000139|GO:0008146|GO:1901137|GO:0015012|GO:0034645|GO:…	metabolic process|cell|membrane|catalytic activity|cellular process|organic substance metabolic process|cellular metabolic process|organelle membrane|membrane-bounded organelle|cell periphery|intrinsic component of membrane|transferase activity|plasma membrane|intracellular|endomembrane system|biosynthetic process|intracellular organelle|nitrogen compound metabolic process|intrinsic component of …	K07809	[heparan sulfate]-glucosamine 3-sulfotransferase 3[2.8.2.30]	hsa00534	Glycosaminoglycan biosynthesis - heparan sulfate / heparin - Homo sapiens (human)	17:14301083-14349404	264	270	246	66	55	66	2.94816	2.5357	2.91689	0.956688	0.790874	0.781519	2.80025	0.843027	1.7319	9.79e-16	1.25e-13	UP
ENSG00000186350	RXRA	retinoid X receptor alpha [Source:HGNC Symbol;Acc:HGNC:10477]	protein_coding	GO:0040007|GO:0023052|GO:0008152|GO:0000003|GO:0005623|GO:0022414|GO:0032991|GO:0000988|GO:0032502|GO:0009987|GO:0051179|GO:0004871|GO:0050896|GO:0071704|GO:0044237|GO:0000989|GO:0007165|GO:0043227|GO:0043167|GO:0033218|GO:0003006|GO:0048856|GO:0033036|GO:0043234|GO:0035821|GO:0050793|GO:0097159|GO:0008283|GO:0016043|GO:0009892|GO:0003682|GO:0004879|GO:0019222|GO:0048589|GO:0005515|GO:0004872|GO:…	growth|signaling|metabolic process|reproduction|cell|reproductive process|macromolecular complex|transcription factor activity, protein binding|developmental process|cellular process|localization|signal transducer activity|response to stimulus|organic substance metabolic process|cellular metabolic process|transcription factor activity, transcription factor binding|signal transduction|membrane-bou…	K08524	retinoid X receptor alpha[-]	hsa05200|hsa04151|hsa05202|hsa05226|hsa04932|hsa05160|hsa04919|hsa04659|hsa05222|hsa03320|hsa04976|hsa04920|hsa05223|hsa05216	Pathways in cancer - Homo sapiens (human)|PI3K-Akt signaling pathway - Homo sapiens (human)|Transcriptional misregulation in cancer - Homo sapiens (human)|Gastric cancer - Homo sapiens (human)|Non-alcoholic fatty liver disease (NAFLD) - Homo sapiens (human)|Hepatitis C - Homo sapiens (human)|Thyroid hormone signaling pathway - Homo sapiens (human)|Th17 cell differentiation - Homo sapiens (human)|…	9:134317098-134440585	428	475	394	807	768	1019	2.95588	2.75881	2.8892	7.23424	6.8297	7.4622	2.86796	7.17538	-1.32303	1.03e-15	1.31e-13	DOWN
ENSG00000136040	PLXNC1	plexin C1 [Source:HGNC Symbol;Acc:HGNC:9106]	protein_coding	GO:0023052|GO:0005623|GO:0016020|GO:0032502|GO:0009987|GO:0004871|GO:0050896|GO:0007165|GO:0048856|GO:0071944|GO:0050793|GO:0016043|GO:0031224|GO:0007155|GO:0005886|GO:0005515|GO:0004872|GO:0007154|GO:0030155|GO:0038023|GO:0065009|GO:0009653|GO:0051716|GO:0048523|GO:0050794|GO:0045597|GO:0051130|GO:0005102|GO:0004888|GO:0051128|GO:0016021|GO:0048468|GO:0030030|GO:0007162|GO:0007166|GO:0045595|GO:…	signaling|cell|membrane|developmental process|cellular process|signal transducer activity|response to stimulus|signal transduction|anatomical structure development|cell periphery|regulation of developmental process|cellular component organization|intrinsic component of membrane|cell adhesion|plasma membrane|protein binding|receptor activity|cell communication|regulation of cell adhesion|signaling…	K06572	plexin C[-]	hsa04360	Axon guidance - Homo sapiens (human)	12:94148723-94307675	4052	4630	3712	1311	1266	1756	26.6077	25.5685	25.8812	11.1742	10.7046	12.2268	26.0192	11.3685	1.19453	1.07e-15	1.35e-13	UP
ENSG00000139496	NUP58	nucleoporin 58 [Source:HGNC Symbol;Acc:HGNC:20261]	protein_coding	GO:0008152|GO:0005623|GO:0032991|GO:0016020|GO:0009987|GO:0051179|GO:0005215|GO:0005198|GO:0050896|GO:0071704|GO:0044237|GO:0031090|GO:0005487|GO:0043227|GO:0033218|GO:0033036|GO:0043234|GO:0051641|GO:0009628|GO:0044216|GO:0016043|GO:0009892|GO:0019222|GO:0005515|GO:0017056|GO:0006950|GO:0005622|GO:0012505|GO:0009058|GO:0043229|GO:0006807|GO:0009056|GO:0051716|GO:0048523|GO:0050794|GO:0045184|GO:…	metabolic process|cell|macromolecular complex|membrane|cellular process|localization|transporter activity|structural molecule activity|response to stimulus|organic substance metabolic process|cellular metabolic process|organelle membrane|nucleocytoplasmic transporter activity|membrane-bounded organelle|amide binding|macromolecule localization|protein complex|cellular localization|response to abio…	K14307	nucleoporin p58/p45[-]	hsa03013	RNA transport - Homo sapiens (human)	13:25301524-25349800	1307	1554	1154	2237	2342	3235	7.44284	7.44217	6.97763	16.535	17.1731	19.5338	7.28755	17.7473	-1.2841	1.08e-15	1.36e-13	DOWN
ENSG00000240216	CPHL1P	ceruloplasmin and hephaestin-like 1 pseudogene [Source:HGNC Symbol;Acc:HGNC:31714]	transcribed_unitary_pseudogene	-	-	-	-	-	-	3:149229356-149291800	67	60	52	4	7	7	1.15065	0.866573	0.948225	0.0891774	0.154805	0.12747	0.988483	0.123818	2.997	1.09e-15	1.37e-13	UP
ENSG00000131174	COX7B	cytochrome c oxidase subunit 7B [Source:HGNC Symbol;Acc:HGNC:2291]	protein_coding	GO:0008152|GO:0005623|GO:0009055|GO:0032991|GO:0016020|GO:0032502|GO:0003824|GO:0009987|GO:0051179|GO:0005215|GO:0071704|GO:0044237|GO:0004129|GO:0031090|GO:0016491|GO:0043227|GO:0048856|GO:0043234|GO:0031224|GO:0022857|GO:0005622|GO:0043229|GO:0006807|GO:0070469|GO:0034641|GO:0006810|GO:0015980|GO:0015002|GO:0006139|GO:0006091|GO:0019637|GO:0005746|GO:0044281|GO:0045277|GO:1901135|GO:0016021|GO:…	metabolic process|cell|electron carrier activity|macromolecular complex|membrane|developmental process|catalytic activity|cellular process|localization|transporter activity|organic substance metabolic process|cellular metabolic process|cytochrome-c oxidase activity|organelle membrane|oxidoreductase activity|membrane-bounded organelle|anatomical structure development|protein complex|intrinsic comp…	K02271	cytochrome c oxidase subunit 7b[-]	hsa01100|hsa05016|hsa05010|hsa04932|hsa05012|hsa00190|hsa04260	Metabolic pathways - Homo sapiens (human)|Huntington's disease - Homo sapiens (human)|Alzheimer's disease - Homo sapiens (human)|Non-alcoholic fatty liver disease (NAFLD) - Homo sapiens (human)|Parkinson's disease - Homo sapiens (human)|Oxidative phosphorylation - Homo sapiens (human)|Cardiac muscle contraction - Homo sapiens (human)	X:77899438-77907373	512	510	502	938	967	1120	12.1831	10.2057	12.6832	28.9712	29.6286	28.2588	11.6907	28.9529	-1.30835	1.12e-15	1.39e-13	DOWN
ENSG00000175505	CLCF1	cardiotrophin like cytokine factor 1 [Source:HGNC Symbol;Acc:HGNC:17412]	protein_coding	GO:0005576|GO:0023052|GO:0008152|GO:0005623|GO:0032991|GO:0002376|GO:0032502|GO:0009987|GO:0050896|GO:0071704|GO:0044237|GO:0002684|GO:0007165|GO:0006955|GO:0043227|GO:0048856|GO:0043234|GO:0050793|GO:0002682|GO:0008283|GO:0002520|GO:0019222|GO:0005515|GO:0007154|GO:0009893|GO:0005622|GO:0097058|GO:0065009|GO:0045321|GO:0023051|GO:0005615|GO:0006807|GO:0097059|GO:0051716|GO:0048523|GO:0050794|GO:…	extracellular region|signaling|metabolic process|cell|macromolecular complex|immune system process|developmental process|cellular process|response to stimulus|organic substance metabolic process|cellular metabolic process|positive regulation of immune system process|signal transduction|immune response|membrane-bounded organelle|anatomical structure development|protein complex|regulation of develo…	K05421	B-cell stimulating factor 3[-]	hsa04060	Cytokine-cytokine receptor interaction - Homo sapiens (human)	11:67364168-67374177	172	175	180	27	41	33	5.21963	4.46619	5.79993	1.06354	1.60213	1.06188	5.16192	1.24252	2.05464	1.19e-15	1.47e-13	UP
ENSG00000128591	FLNC	filamin C [Source:HGNC Symbol;Acc:HGNC:3756]	protein_coding	GO:0005623|GO:0016020|GO:0032502|GO:0009987|GO:0030054|GO:0030055|GO:0048856|GO:0071944|GO:0016043|GO:0005886|GO:0044877|GO:0005515|GO:0005622|GO:0043229|GO:0061061|GO:0032403|GO:0022607|GO:0042383|GO:0048468|GO:0030017|GO:0043034|GO:0005912|GO:0030018|GO:0031674|GO:0005924|GO:0005737|GO:0099512|GO:0008092|GO:0051015|GO:0003779|GO:0005856|GO:0042692|GO:0030154|GO:0005925|GO:0005829|GO:0030506|GO:…	cell|membrane|developmental process|cellular process|cell junction|cell-substrate junction|anatomical structure development|cell periphery|cellular component organization|plasma membrane|macromolecular complex binding|protein binding|intracellular|intracellular organelle|muscle structure development|protein complex binding|cellular component assembly|sarcolemma|cell development|sarcomere|costamer…	K04437	filamin[-]	hsa04010|hsa05205|hsa04510|hsa05132	MAPK signaling pathway - Homo sapiens (human)|Proteoglycans in cancer - Homo sapiens (human)|Focal adhesion - Homo sapiens (human)|Salmonella infection - Homo sapiens (human)	7:128830377-128859274	422	479	376	750	801	1004	3.08013	2.94021	2.91396	7.10551	7.52816	7.77036	2.9781	7.46801	-1.32633	1.23e-15	1.52e-13	DOWN
ENSG00000083520	DIS3	DIS3 homolog, exosome endoribonuclease and 3'-5' exoribonuclease [Source:HGNC Symbol;Acc:HGNC:20604]	protein_coding	GO:0008152|GO:0005623|GO:0032991|GO:0098772|GO:0016020|GO:0003824|GO:0009987|GO:0071704|GO:0044237|GO:0043227|GO:0097159|GO:0009892|GO:0005085|GO:0019222|GO:0005515|GO:1902494|GO:0005622|GO:0065009|GO:0016787|GO:0043229|GO:0006807|GO:0009056|GO:0034641|GO:0006139|GO:0000178|GO:0022613|GO:0016788|GO:0006725|GO:0043487|GO:0003676|GO:0046483|GO:0005737|GO:0043231|GO:0010629|GO:0043488|GO:0005634|GO:…	metabolic process|cell|macromolecular complex|molecular function regulator|membrane|catalytic activity|cellular process|organic substance metabolic process|cellular metabolic process|membrane-bounded organelle|organic cyclic compound binding|negative regulation of metabolic process|guanyl-nucleotide exchange factor activity|regulation of metabolic process|protein binding|catalytic complex|intrace…	K12585	exosome complex exonuclease DIS3/RRP44 [EC:3.1.13.-][-]	hsa03018	RNA degradation - Homo sapiens (human)	13:72752169-72782096	1193	1515	1062	2097	2282	2886	6.21938	6.64211	5.87855	14.19	15.3187	15.9534	6.24668	15.154	-1.27854	1.54e-15	1.89e-13	DOWN
ENSG00000043591	ADRB1	adrenoceptor beta 1 [Source:HGNC Symbol;Acc:HGNC:285]	protein_coding	GO:0040007|GO:0023052|GO:0008152|GO:0005623|GO:0098772|GO:0016020|GO:0032502|GO:0009987|GO:0004871|GO:0050896|GO:0071704|GO:0044237|GO:0007165|GO:0043227|GO:0005057|GO:0071944|GO:0050793|GO:0097159|GO:0009628|GO:0031224|GO:0005085|GO:0019222|GO:0005886|GO:0048589|GO:0005515|GO:0045926|GO:0004872|GO:0007154|GO:0009893|GO:0006950|GO:0005622|GO:0012505|GO:0038023|GO:0065009|GO:0023051|GO:0009605|GO:…	growth|signaling|metabolic process|cell|molecular function regulator|membrane|developmental process|cellular process|signal transducer activity|response to stimulus|organic substance metabolic process|cellular metabolic process|signal transduction|membrane-bounded organelle|signal transducer activity, downstream of receptor|cell periphery|regulation of developmental process|organic cyclic compoun…	K04141	adrenergic receptor beta-1[-]	hsa04080|hsa04024|hsa04020|hsa04022|hsa04261|hsa04970|hsa05414|hsa04540|hsa04924|hsa04923	Neuroactive ligand-receptor interaction - Homo sapiens (human)|cAMP signaling pathway - Homo sapiens (human)|Calcium signaling pathway - Homo sapiens (human)|cGMP-PKG signaling pathway - Homo sapiens (human)|Adrenergic signaling in cardiomyocytes - Homo sapiens (human)|Salivary secretion - Homo sapiens (human)|Dilated cardiomyopathy (DCM) - Homo sapiens (human)|Gap junction - Homo sapiens (human)…	10:114044056-114046908	69	107	88	9	12	15	1.94054	2.53071	2.62781	0.32853	0.434558	0.447308	2.36636	0.403465	2.55215	1.67e-15	2.04e-13	UP
ENSG00000163734	CXCL3	C-X-C motif chemokine ligand 3 [Source:HGNC Symbol;Acc:HGNC:4604]	protein_coding	GO:0040011|GO:0005576|GO:0023052|GO:0002376|GO:0009987|GO:0051179|GO:0050896|GO:0040017|GO:0051707|GO:0002684|GO:0007165|GO:0006955|GO:0048870|GO:0050900|GO:0002682|GO:0008283|GO:0040012|GO:0005515|GO:0007154|GO:0006950|GO:0065009|GO:0023051|GO:0009605|GO:0005615|GO:0009607|GO:0051716|GO:0050794|GO:2000147|GO:0005102|GO:0051272|GO:0010469|GO:0006935|GO:0043207|GO:0002685|GO:0050921|GO:0002687|GO:…	locomotion|extracellular region|signaling|immune system process|cellular process|localization|response to stimulus|positive regulation of locomotion|response to other organism|positive regulation of immune system process|signal transduction|immune response|cell motility|leukocyte migration|regulation of immune system process|cell proliferation|regulation of locomotion|protein binding|cell communi…	K05505	C-X-C motif chemokine 1/2/3[-]	hsa04060|hsa05167|hsa04062|hsa04621|hsa04668|hsa05132|hsa05134	Cytokine-cytokine receptor interaction - Homo sapiens (human)|Kaposi's sarcoma-associated herpesvirus infection - Homo sapiens (human)|Chemokine signaling pathway - Homo sapiens (human)|NOD-like receptor signaling pathway - Homo sapiens (human)|TNF signaling pathway - Homo sapiens (human)|Salmonella infection - Homo sapiens (human)|Legionellosis - Homo sapiens (human)	4:74036589-74038807	579	657	569	154	170	220	11.8453	11.3036	12.36	4.08942	4.47831	4.77242	11.8363	4.44672	1.4124	1.99e-15	2.42e-13	UP
ENSG00000204397	CARD16	caspase recruitment domain family member 16 [Source:HGNC Symbol;Acc:HGNC:33701]	protein_coding	GO:0023052|GO:0008152|GO:0032991|GO:0098772|GO:0009987|GO:0051179|GO:0050896|GO:0030234|GO:0071704|GO:0044237|GO:0051707|GO:0007165|GO:0033036|GO:0043234|GO:0023057|GO:0009628|GO:0009892|GO:0019222|GO:0051091|GO:0005515|GO:0007154|GO:0006950|GO:0065009|GO:0023051|GO:0009605|GO:0051051|GO:0009607|GO:0009058|GO:0006807|GO:0051716|GO:0048523|GO:0050794|GO:0001666|GO:0001817|GO:0045184|GO:0034641|GO:…	signaling|metabolic process|macromolecular complex|molecular function regulator|cellular process|localization|response to stimulus|enzyme regulator activity|organic substance metabolic process|cellular metabolic process|response to other organism|signal transduction|macromolecule localization|protein complex|negative regulation of signaling|response to abiotic stimulus|negative regulation of meta…	K12806	caspase recruitment domain-containing protein 16/17/18[-]	hsa04621	NOD-like receptor signaling pathway - Homo sapiens (human)	11:105041326-105101431	434	536	468	132	132	144	14.3068	14.8595	16.3809	5.64811	5.60306	5.03345	15.1824	5.42821	1.48385	1.99e-15	2.42e-13	UP
ENSG00000161217	PCYT1A	phosphate cytidylyltransferase 1, choline, alpha [Source:HGNC Symbol;Acc:HGNC:8754]	protein_coding	GO:0008152|GO:0005623|GO:0016020|GO:0003824|GO:0009987|GO:0071704|GO:0044237|GO:0043227|GO:0043167|GO:0071944|GO:0016740|GO:0005886|GO:0005515|GO:0005789|GO:0005622|GO:0042175|GO:0012505|GO:0008289|GO:0009058|GO:0043229|GO:0006807|GO:0005635|GO:0005516|GO:0019637|GO:0044249|GO:0044255|GO:0005543|GO:0005783|GO:0042802|GO:0006629|GO:0016772|GO:0005737|GO:0043231|GO:0031210|GO:0046983|GO:0043169|GO:…	metabolic process|cell|membrane|catalytic activity|cellular process|organic substance metabolic process|cellular metabolic process|membrane-bounded organelle|ion binding|cell periphery|transferase activity|plasma membrane|protein binding|endoplasmic reticulum membrane|intracellular|nuclear outer membrane-endoplasmic reticulum membrane network|endomembrane system|lipid binding|biosynthetic process…	K00968	choline-phosphate cytidylyltransferase[2.7.7.15]	hsa01100|hsa05231|hsa00564|hsa00440	Metabolic pathways - Homo sapiens (human)|Choline metabolism in cancer - Homo sapiens (human)|Glycerophospholipid metabolism - Homo sapiens (human)|Phosphonate and phosphinate metabolism - Homo sapiens (human)	3:196214222-196287957	1135	1417	1055	366	328	486	8.16615	8.57387	8.05958	3.41805	3.03873	3.70773	8.26653	3.38817	1.28678	2.61e-15	3.15e-13	UP
ENSG00000164120	HPGD	15-hydroxyprostaglandin dehydrogenase [Source:HGNC Symbol;Acc:HGNC:5154]	protein_coding	GO:0005576|GO:0023052|GO:0008152|GO:0000003|GO:0005623|GO:0022414|GO:0016020|GO:0032502|GO:0003824|GO:0009987|GO:0004871|GO:0050896|GO:0071704|GO:0044237|GO:0016491|GO:0051707|GO:0007165|GO:0043227|GO:0043167|GO:0048856|GO:0071944|GO:0048037|GO:0097159|GO:0008283|GO:0005886|GO:0005515|GO:0019953|GO:0004872|GO:0007154|GO:0048609|GO:0005622|GO:0038023|GO:0009653|GO:0009605|GO:0005615|GO:0009607|GO:…	extracellular region|signaling|metabolic process|reproduction|cell|reproductive process|membrane|developmental process|catalytic activity|cellular process|signal transducer activity|response to stimulus|organic substance metabolic process|cellular metabolic process|oxidoreductase activity|response to other organism|signal transduction|membrane-bounded organelle|ion binding|anatomical structure de…	K00069	15-hydroxyprostaglandin dehydrogenase (NAD)[1.1.1.141]	hsa05202	Transcriptional misregulation in cancer - Homo sapiens (human)	4:174490177-174523154	1438	1727	1395	476	505	608	10.5573	10.6628	10.8744	4.53604	4.77401	4.73311	10.6982	4.68105	1.19246	2.64e-15	3.18e-13	UP
ENSG00000184743	ATL3	atlastin GTPase 3 [Source:HGNC Symbol;Acc:HGNC:24526]	protein_coding	GO:0005623|GO:0016020|GO:0003824|GO:0009987|GO:0097367|GO:0043227|GO:0043167|GO:0097159|GO:0016043|GO:0031224|GO:0005515|GO:0005789|GO:0005622|GO:0042175|GO:0012505|GO:0016787|GO:0043229|GO:0036094|GO:0050794|GO:0016817|GO:0098826|GO:0051130|GO:0022607|GO:0051128|GO:0016021|GO:0001882|GO:0006996|GO:0010256|GO:0005783|GO:0042802|GO:0005737|GO:0000166|GO:0043231|GO:0006461|GO:0032555|GO:0010638|GO:…	cell|membrane|catalytic activity|cellular process|carbohydrate derivative binding|membrane-bounded organelle|ion binding|organic cyclic compound binding|cellular component organization|intrinsic component of membrane|protein binding|endoplasmic reticulum membrane|intracellular|nuclear outer membrane-endoplasmic reticulum membrane network|endomembrane system|hydrolase activity|intracellular organe…	-	-	-	-	11:63624087-63671921	1946	2328	1896	3245	3704	4650	18.001	18.1102	18.6222	38.9624	44.1188	45.6097	18.2445	42.897	-1.23341	2.78e-15	3.33e-13	DOWN
ENSG00000169504	CLIC4	chloride intracellular channel 4 [Source:HGNC Symbol;Acc:HGNC:13518]	protein_coding	GO:0040011|GO:0005576|GO:0040007|GO:0000003|GO:0005623|GO:0022414|GO:0032991|GO:0016020|GO:0032502|GO:0009987|GO:0030054|GO:0051179|GO:0005215|GO:0050896|GO:1902495|GO:0031090|GO:0048870|GO:0043227|GO:0048856|GO:0030496|GO:0071944|GO:0016043|GO:0031224|GO:0040012|GO:0009986|GO:0005886|GO:0040013|GO:0048589|GO:0042995|GO:0005515|GO:0019953|GO:0022857|GO:0005622|GO:0009653|GO:0005615|GO:0043229|GO:…	locomotion|extracellular region|growth|reproduction|cell|reproductive process|macromolecular complex|membrane|developmental process|cellular process|cell junction|localization|transporter activity|response to stimulus|transmembrane transporter complex|organelle membrane|cell motility|membrane-bounded organelle|anatomical structure development|midbody|cell periphery|cellular component organization…	-	-	-	-	1:24745357-24844324	1349	1655	1243	2281	2548	3130	15.314	15.8002	14.9826	33.6108	37.2456	37.6766	15.3656	36.1777	-1.2354	3.08e-15	3.67e-13	DOWN
ENSG00000104687	GSR	glutathione-disulfide reductase [Source:HGNC Symbol;Acc:HGNC:4623]	protein_coding	GO:0005576|GO:0008152|GO:0005623|GO:0009055|GO:0016020|GO:0016209|GO:0003824|GO:0009987|GO:0050896|GO:0071704|GO:0044237|GO:0016491|GO:0043227|GO:0043167|GO:0071944|GO:0048037|GO:0097159|GO:0009986|GO:0004362|GO:0005886|GO:0006950|GO:0005622|GO:0005615|GO:0043229|GO:0006807|GO:0051716|GO:0036094|GO:0050794|GO:0034641|GO:0031982|GO:0009897|GO:0006139|GO:0009636|GO:0006091|GO:0019725|GO:0044281|GO:…	extracellular region|metabolic process|cell|electron carrier activity|membrane|antioxidant activity|catalytic activity|cellular process|response to stimulus|organic substance metabolic process|cellular metabolic process|oxidoreductase activity|membrane-bounded organelle|ion binding|cell periphery|cofactor binding|organic cyclic compound binding|cell surface|glutathione-disulfide reductase activit…	K00383	glutathione reductase (NADPH)[1.8.1.7]	hsa04918|hsa00480	Thyroid hormone synthesis - Homo sapiens (human)|Glutathione metabolism - Homo sapiens (human)	8:30678061-30727926	1793	1990	1630	3098	3201	3628	35.6365	33.2625	34.3987	79.9232	81.9218	76.4596	34.4326	79.4349	-1.206	3.18e-15	3.78e-13	DOWN
ENSG00000231245	C1DP1	C1D nuclear receptor corepressor pseudogene 1 [Source:HGNC Symbol;Acc:HGNC:31465]	processed_pseudogene	-	-	-	-	-	-	10:32511336-32511737	26	20	15	66	87	108	5.18935	3.35702	3.17888	17.099	22.3597	22.8571	3.90842	20.7719	-2.40998	3.24e-15	3.83e-13	DOWN
ENSG00000057757	PITHD1	PITH domain containing 1 [Source:HGNC Symbol;Acc:HGNC:25022]	protein_coding	GO:0005623|GO:0009987|GO:0050896|GO:0043227|GO:0006950|GO:0005622|GO:0043229|GO:0051716|GO:0033554|GO:0043231|GO:0005634|GO:0006974	cell|cellular process|response to stimulus|membrane-bounded organelle|response to stress|intracellular|intracellular organelle|cellular response to stimulus|cellular response to stress|intracellular membrane-bounded organelle|nucleus|cellular response to DNA damage stimulus	-	-	-	-	1:23778405-23788232	676	789	704	212	209	257	22.8668	22.4451	25.2854	9.30833	9.1034	9.21813	23.5325	9.20995	1.35339	3.28e-15	3.86e-13	UP
ENSG00000184887	BTBD6	BTB domain containing 6 [Source:HGNC Symbol;Acc:HGNC:19897]	protein_coding	GO:0008152|GO:0005623|GO:0032991|GO:0032502|GO:0009987|GO:0071704|GO:0044237|GO:1990904|GO:0048856|GO:0019222|GO:0005515|GO:1902494|GO:0005622|GO:0043229|GO:0006807|GO:0009056|GO:1990234|GO:0005737|GO:0030529|GO:0048731|GO:0007275|GO:0019538|GO:0051171|GO:0019899|GO:0000151|GO:0044267|GO:0036464|GO:0030163|GO:0051246|GO:0007399|GO:0036211|GO:0006508|GO:0030154|GO:0035770|GO:0044389|GO:0005829|GO:…	metabolic process|cell|macromolecular complex|developmental process|cellular process|organic substance metabolic process|cellular metabolic process|ribonucleoprotein complex|anatomical structure development|regulation of metabolic process|protein binding|catalytic complex|intracellular|intracellular organelle|nitrogen compound metabolic process|catabolic process|transferase complex|cytoplasm|intr…	-	-	-	-	14:105248490-105251093	34	45	25	110	111	123	0.393826	0.43836	0.307471	1.65386	1.65558	1.51071	0.379886	1.60672	-2.08048	3.5e-15	4.1e-13	DOWN
ENSG00000111802	TDP2	tyrosyl-DNA phosphodiesterase 2 [Source:HGNC Symbol;Acc:HGNC:17768]	protein_coding	GO:0023052|GO:0008152|GO:0005623|GO:0000988|GO:0032502|GO:0003824|GO:0009987|GO:0050896|GO:0071704|GO:0044237|GO:0000989|GO:0007165|GO:0043227|GO:0043167|GO:0048856|GO:0097159|GO:0009892|GO:0019222|GO:0005515|GO:0007154|GO:0006950|GO:0005622|GO:0016787|GO:0009058|GO:0043229|GO:0006807|GO:0051716|GO:0048523|GO:0050794|GO:0034641|GO:0031324|GO:0006139|GO:0031323|GO:0016788|GO:0044249|GO:0016234|GO:…	signaling|metabolic process|cell|transcription factor activity, protein binding|developmental process|catalytic activity|cellular process|response to stimulus|organic substance metabolic process|cellular metabolic process|transcription factor activity, transcription factor binding|signal transduction|membrane-bounded organelle|ion binding|anatomical structure development|organic cyclic compound b…	-	-	-	-	6:24649977-24667033	120	182	125	395	683	405	1.7732	2.26168	1.96121	7.57614	12.9955	6.34569	1.99869	8.97244	-2.16644	3.72e-15	4.34e-13	DOWN
ENSG00000169607	CKAP2L	cytoskeleton associated protein 2 like [Source:HGNC Symbol;Acc:HGNC:26877]	protein_coding	GO:0005623|GO:0005622|GO:0043229|GO:0005737|GO:0000922|GO:0005815|GO:0005856|GO:0005829|GO:0005819|GO:0005813|GO:0072686|GO:0015630	cell|intracellular|intracellular organelle|cytoplasm|spindle pole|microtubule organizing center|cytoskeleton|cytosol|spindle|centrosome|mitotic spindle|microtubule cytoskeleton	-	-	-	-	2:112736607-112764677	805	788	736	221	219	186	8.15333	6.71199	7.91509	2.90541	2.85616	1.99757	7.59347	2.58638	1.55383	3.88e-15	4.5e-13	UP
ENSG00000159403	C1R	complement C1r [Source:HGNC Symbol;Acc:HGNC:1246]	protein_coding	GO:0005576|GO:0008152|GO:0002376|GO:0003824|GO:0050896|GO:0071704|GO:0002684|GO:0006955|GO:0043227|GO:0043167|GO:0002682|GO:0019222|GO:0005515|GO:0006950|GO:0016787|GO:0072562|GO:0002253|GO:0009605|GO:0005615|GO:0006807|GO:0008233|GO:0031982|GO:0050776|GO:0050778|GO:0017171|GO:0006956|GO:0002250|GO:0006952|GO:0006959|GO:0045087|GO:0070062|GO:0019538|GO:0051171|GO:0002443|GO:1903561|GO:0043169|GO:…	extracellular region|metabolic process|immune system process|catalytic activity|response to stimulus|organic substance metabolic process|positive regulation of immune system process|immune response|membrane-bounded organelle|ion binding|regulation of immune system process|regulation of metabolic process|protein binding|response to stress|hydrolase activity|blood microparticle|activation of immune…	K01330	complement component 1, r subcomponent[3.4.21.41]	hsa04145|hsa05322|hsa04610|hsa05133|hsa05150	Phagosome - Homo sapiens (human)|Systemic lupus erythematosus - Homo sapiens (human)|Complement and coagulation cascades - Homo sapiens (human)|Pertussis - Homo sapiens (human)|Staphylococcus aureus infection - Homo sapiens (human)	12:7080209-7092607	373	540	393	113	102	136	2.56104	3.11808	2.8651	1.00707	0.901794	0.990141	2.84807	0.966336	1.55939	4.34e-15	5.02e-13	UP
ENSG00000112077	RHAG	Rh associated glycoprotein [Source:HGNC Symbol;Acc:HGNC:10006]	protein_coding	GO:0005623|GO:0016020|GO:0002376|GO:0032502|GO:0009987|GO:0051179|GO:0005215|GO:0048856|GO:0071944|GO:0002520|GO:0031224|GO:0002262|GO:0005886|GO:0005515|GO:0022857|GO:0006810|GO:0019725|GO:0048513|GO:0031226|GO:0022803|GO:0016021|GO:0042592|GO:0048468|GO:0048871|GO:0034101|GO:0048534|GO:0008092|GO:0048731|GO:0007275|GO:0015267|GO:0005887|GO:0015075|GO:0071702|GO:0030097|GO:0035379|GO:0061515|GO:…	cell|membrane|immune system process|developmental process|cellular process|localization|transporter activity|anatomical structure development|cell periphery|immune system development|intrinsic component of membrane|myeloid cell homeostasis|plasma membrane|protein binding|transmembrane transporter activity|transport|cellular homeostasis|animal organ development|intrinsic component of plasma membra…	-	-	-	-	6:49605158-49636839	27	36	27	0	2	0	1.08647	1.21826	1.15359	0	0.103609	0	1.15278	0.0345363	5.06085	4.44e-15	5.11e-13	UP
ENSG00000213465	ARL2	ADP ribosylation factor like GTPase 2 [Source:HGNC Symbol;Acc:HGNC:693]	protein_coding	GO:0005576|GO:0023052|GO:0005623|GO:0098772|GO:0016020|GO:0003824|GO:0009987|GO:0030054|GO:0051179|GO:0050896|GO:0097367|GO:0030234|GO:0030055|GO:0007017|GO:0007165|GO:0043227|GO:0043167|GO:0033036|GO:0051641|GO:0071944|GO:0097159|GO:0016043|GO:0034260|GO:0007155|GO:0005886|GO:0005515|GO:0007154|GO:0030155|GO:0005622|GO:0045785|GO:0012505|GO:0065009|GO:0016787|GO:0023051|GO:0005615|GO:0043229|GO:…	extracellular region|signaling|cell|molecular function regulator|membrane|catalytic activity|cellular process|cell junction|localization|response to stimulus|carbohydrate derivative binding|enzyme regulator activity|cell-substrate junction|microtubule-based process|signal transduction|membrane-bounded organelle|ion binding|macromolecule localization|cellular localization|cell periphery|organic cy…	-	-	-	-	11:65014113-65022184	358	334	340	87	87	87	7.22818	5.67124	7.28894	2.28004	2.26186	1.86259	6.72945	2.13483	1.65637	4.45e-15	5.11e-13	UP
ENSG00000110492	MDK	midkine [Source:HGNC Symbol;Acc:HGNC:6972]	protein_coding	GO:0040011|GO:0005576|GO:0023052|GO:0008152|GO:0005623|GO:0032502|GO:0009987|GO:0051179|GO:0007610|GO:0050896|GO:0050795|GO:0097367|GO:0071704|GO:0044237|GO:0007165|GO:0048870|GO:0043167|GO:0048856|GO:0019222|GO:0042995|GO:0005515|GO:0007154|GO:0009893|GO:0006950|GO:0005622|GO:0065009|GO:0023051|GO:0009058|GO:0006807|GO:0051716|GO:0048523|GO:0050794|GO:0005539|GO:0021537|GO:0008201|GO:0034641|GO:…	locomotion|extracellular region|signaling|metabolic process|cell|developmental process|cellular process|localization|behavior|response to stimulus|regulation of behavior|carbohydrate derivative binding|organic substance metabolic process|cellular metabolic process|signal transduction|cell motility|ion binding|anatomical structure development|regulation of metabolic process|cell projection|protein…	-	-	-	-	11:46380756-46383837	1022	1385	1328	2302	2489	2659	13.0827	14.9101	18.0502	38.2496	41.0268	36.0922	15.3477	38.4562	-1.3252	4.56e-15	5.21e-13	DOWN
ENSG00000111859	NEDD9	neural precursor cell expressed, developmentally down-regulated 9 [Source:HGNC Symbol;Acc:HGNC:7733]	protein_coding	GO:0040007|GO:0023052|GO:0005623|GO:0016020|GO:0009987|GO:0030054|GO:0050896|GO:0030055|GO:0007165|GO:0043227|GO:0071944|GO:0016043|GO:0007155|GO:0005886|GO:0042995|GO:0005515|GO:0007154|GO:0005622|GO:0012505|GO:0043229|GO:0051716|GO:0031252|GO:0040008|GO:0050794|GO:0097435|GO:0022607|GO:0007049|GO:0005794|GO:0006996|GO:0005912|GO:0005938|GO:0030027|GO:0007166|GO:0005924|GO:0005737|GO:0051301|GO:…	growth|signaling|cell|membrane|cellular process|cell junction|response to stimulus|cell-substrate junction|signal transduction|membrane-bounded organelle|cell periphery|cellular component organization|cell adhesion|plasma membrane|cell projection|protein binding|cell communication|intracellular|endomembrane system|intracellular organelle|cellular response to stimulus|cell leading edge|regulation …	-	-	-	-	6:11183298-11382348	1731	2205	1626	601	574	742	7.26868	7.7867	7.24967	3.27574	3.10362	3.30379	7.43502	3.22772	1.20382	4.76e-15	5.42e-13	UP
ENSG00000278967	AL138847.2	novel transcript	TEC	-	-	-	-	-	-	1:62607766-62609584	8	17	7	60	54	56	0.352894	0.63065	0.327859	3.43535	3.06711	2.61924	0.437134	3.04057	-2.79819	4.98e-15	5.65e-13	DOWN
ENSG00000157557	ETS2	ETS proto-oncogene 2, transcription factor [Source:HGNC Symbol;Acc:HGNC:3489]	protein_coding	GO:0008152|GO:0005623|GO:0016020|GO:0032502|GO:0009987|GO:0071704|GO:0044237|GO:0043227|GO:0048856|GO:0071944|GO:0097159|GO:0009892|GO:0019222|GO:0005886|GO:0005515|GO:0009893|GO:0005622|GO:0009653|GO:0009058|GO:0043229|GO:0006807|GO:0048646|GO:0003700|GO:0048523|GO:0050794|GO:0001704|GO:0034641|GO:0031324|GO:0009888|GO:0005102|GO:0006139|GO:0031323|GO:0044249|GO:0006725|GO:0019904|GO:0009890|GO:…	metabolic process|cell|membrane|developmental process|cellular process|organic substance metabolic process|cellular metabolic process|membrane-bounded organelle|anatomical structure development|cell periphery|organic cyclic compound binding|negative regulation of metabolic process|regulation of metabolic process|plasma membrane|protein binding|positive regulation of metabolic process|intracellula…	K02678	C-ets[-]	hsa05166|hsa04014	HTLV-I infection - Homo sapiens (human)|Ras signaling pathway - Homo sapiens (human)	21:38805307-38824955	1665	2067	1617	543	593	735	27.181	28.3777	28.0285	11.5061	12.4653	12.7229	27.8624	12.2314	1.18772	5.7e-15	6.44e-13	UP
ENSG00000023909	GCLM	glutamate-cysteine ligase modifier subunit [Source:HGNC Symbol;Acc:HGNC:4312]	protein_coding	GO:0023052|GO:0008152|GO:0005623|GO:0032991|GO:0098772|GO:0032502|GO:0003824|GO:0009987|GO:0050896|GO:0030234|GO:0071704|GO:0044237|GO:0007165|GO:0023057|GO:0016043|GO:0016874|GO:0005515|GO:1902494|GO:0007154|GO:0006950|GO:0005622|GO:0014823|GO:0065009|GO:0023051|GO:0009605|GO:0009058|GO:0006807|GO:0051716|GO:0048523|GO:0050794|GO:0009991|GO:0034641|GO:0042493|GO:0051409|GO:0060548|GO:0019725|GO:…	signaling|metabolic process|cell|macromolecular complex|molecular function regulator|developmental process|catalytic activity|cellular process|response to stimulus|enzyme regulator activity|organic substance metabolic process|cellular metabolic process|signal transduction|negative regulation of signaling|cellular component organization|ligase activity|protein binding|catalytic complex|cell commun…	K11205	glutamate--cysteine ligase regulatory subunit[-]	hsa01100|hsa00480|hsa00270|hsa04216	Metabolic pathways - Homo sapiens (human)|Glutathione metabolism - Homo sapiens (human)|Cysteine and methionine metabolism - Homo sapiens (human)|Ferroptosis - Homo sapiens (human)	1:93885205-93909456	1309	1389	1098	320	409	509	12.8148	11.4356	11.4134	4.06629	5.15577	5.28372	11.8879	4.83526	1.29783	8.4e-15	9.45e-13	UP
ENSG00000155903	RASA2	RAS p21 protein activator 2 [Source:HGNC Symbol;Acc:HGNC:9872]	protein_coding	GO:0023052|GO:0008152|GO:0005623|GO:0098772|GO:0016020|GO:0009987|GO:0050896|GO:0030234|GO:0071704|GO:0044237|GO:0007165|GO:0043167|GO:0023057|GO:0071944|GO:0031224|GO:0005886|GO:0007154|GO:0005622|GO:0065009|GO:0023051|GO:0006807|GO:0051716|GO:0048523|GO:0050794|GO:0035556|GO:0098562|GO:0008047|GO:0031226|GO:0009968|GO:0010646|GO:0009966|GO:0023014|GO:0005737|GO:0009898|GO:0019538|GO:0050790|GO:…	signaling|metabolic process|cell|molecular function regulator|membrane|cellular process|response to stimulus|enzyme regulator activity|organic substance metabolic process|cellular metabolic process|signal transduction|ion binding|negative regulation of signaling|cell periphery|intrinsic component of membrane|plasma membrane|cell communication|intracellular|regulation of molecular function|regulat…	K08053	Ras GTPase-activating protein 2[-]	hsa04010|hsa04014|hsa05203	MAPK signaling pathway - Homo sapiens (human)|Ras signaling pathway - Homo sapiens (human)|Viral carcinogenesis - Homo sapiens (human)	3:141487047-141615342	410	495	381	109	122	140	4.86787	4.94251	4.80307	1.67981	1.86514	1.76251	4.87115	1.76915	1.4612	8.71e-15	9.71e-13	UP
ENSG00000166337	TAF10	TATA-box binding protein associated factor 10 [Source:HGNC Symbol;Acc:HGNC:11543]	protein_coding	GO:0040007|GO:0023052|GO:0008152|GO:0005623|GO:0032991|GO:0000988|GO:0032502|GO:0003824|GO:0009987|GO:0050896|GO:0071704|GO:0044237|GO:0000989|GO:0007165|GO:0043227|GO:0048856|GO:0043234|GO:0097159|GO:0016043|GO:0016740|GO:0019222|GO:0048589|GO:0005515|GO:1902494|GO:0007154|GO:0005622|GO:0065009|GO:0016787|GO:0023051|GO:0009058|GO:0043229|GO:0006807|GO:0051716|GO:0003700|GO:0050794|GO:0008233|GO:…	growth|signaling|metabolic process|cell|macromolecular complex|transcription factor activity, protein binding|developmental process|catalytic activity|cellular process|response to stimulus|organic substance metabolic process|cellular metabolic process|transcription factor activity, transcription factor binding|signal transduction|membrane-bounded organelle|anatomical structure development|protein…	K03134	transcription initiation factor TFIID subunit 10[-]	hsa05168|hsa03022	Herpes simplex infection - Homo sapiens (human)|Basal transcription factors - Homo sapiens (human)	11:6606296-6612667	254	344	261	690	621	624	2.66163	3.03152	2.90399	9.38515	8.37925	6.93345	2.86572	8.23262	-1.52246	8.69e-15	9.71e-13	DOWN
ENSG00000160570	DEDD2	death effector domain containing 2 [Source:HGNC Symbol;Acc:HGNC:24450]	protein_coding	GO:0023052|GO:0008152|GO:0005623|GO:0009987|GO:0005198|GO:0050896|GO:0071704|GO:0044237|GO:0007165|GO:0043227|GO:0097159|GO:0016043|GO:0009892|GO:0019222|GO:0005515|GO:0032947|GO:0007154|GO:0005622|GO:0023051|GO:0009058|GO:0043229|GO:0006807|GO:0009056|GO:0051716|GO:0048523|GO:0050794|GO:0034641|GO:0031324|GO:0035556|GO:0006139|GO:0031323|GO:0019725|GO:0010942|GO:0044249|GO:0042592|GO:0006725|GO:…	signaling|metabolic process|cell|cellular process|structural molecule activity|response to stimulus|organic substance metabolic process|cellular metabolic process|signal transduction|membrane-bounded organelle|organic cyclic compound binding|cellular component organization|negative regulation of metabolic process|regulation of metabolic process|protein binding|protein complex scaffold|cell commun…	-	-	-	-	19:42198598-42220140	682	806	683	187	238	229	6.78506	6.74358	7.21488	2.41483	3.04892	2.41577	6.91451	2.62651	1.39648	9.22e-15	1.02e-12	UP
ENSG00000165997	ARL5B	ADP ribosylation factor like GTPase 5B [Source:HGNC Symbol;Acc:HGNC:23052]	protein_coding	GO:0023052|GO:0005623|GO:0009987|GO:0051179|GO:0050896|GO:0097367|GO:0007165|GO:0043167|GO:0033036|GO:0051641|GO:0097159|GO:0007154|GO:0005622|GO:0051716|GO:0036094|GO:0050794|GO:0035556|GO:0001882|GO:0008104|GO:0000166|GO:0032555|GO:0032549|GO:0035639|GO:0007264|GO:0017076|GO:0034613|GO:0001883|GO:0019001|GO:0005525|GO:0033365|GO:0072657|GO:0032561|GO:1903292|GO:0034067	signaling|cell|cellular process|localization|response to stimulus|carbohydrate derivative binding|signal transduction|ion binding|macromolecule localization|cellular localization|organic cyclic compound binding|cell communication|intracellular|cellular response to stimulus|small molecule binding|regulation of cellular process|intracellular signal transduction|nucleoside binding|protein localizati…	-	-	-	-	10:18659405-18681639	2888	3271	2329	4421	5085	6996	32.2018	30.6725	27.5735	63.9852	73.0083	82.7146	30.1493	73.236	-1.28043	1.09e-14	1.21e-12	DOWN
ENSG00000104361	NIPAL2	NIPA like domain containing 2 [Source:HGNC Symbol;Acc:HGNC:25854]	protein_coding	GO:0016020|GO:0051179|GO:0005215|GO:0031224|GO:0022857|GO:0006810|GO:0016021|GO:0015075|GO:0006811|GO:0055085|GO:0034220|GO:0008324|GO:0006812|GO:0098655|GO:0030001|GO:0022890|GO:0072509|GO:0070838|GO:0046873|GO:0015693|GO:0015095|GO:1903830	membrane|localization|transporter activity|intrinsic component of membrane|transmembrane transporter activity|transport|integral component of membrane|ion transmembrane transporter activity|ion transport|transmembrane transport|ion transmembrane transport|cation transmembrane transporter activity|cation transport|cation transmembrane transport|metal ion transport|inorganic cation transmembrane tr…	-	-	-	-	8:98189833-98294393	130	159	116	285	299	351	1.45987	1.50161	1.38314	4.15426	4.32356	4.17954	1.44821	4.21912	-1.54268	1.18e-14	1.3e-12	DOWN
ENSG00000134686	PHC2	polyhomeotic homolog 2 [Source:HGNC Symbol;Acc:HGNC:3183]	protein_coding	GO:0000003|GO:0005623|GO:0022414|GO:0032991|GO:0032502|GO:0043227|GO:0043167|GO:0048856|GO:0043234|GO:0097159|GO:0005515|GO:0019953|GO:1902494|GO:0048609|GO:0005622|GO:0043229|GO:0031519|GO:0042802|GO:1990234|GO:0003676|GO:0007276|GO:0043231|GO:0007275|GO:0000151|GO:0043169|GO:0005694|GO:0048232|GO:0005634|GO:0000785|GO:0046872|GO:0031981|GO:0000152|GO:0035102|GO:0003677|GO:0005654|GO:0046914|GO:…	reproduction|cell|reproductive process|macromolecular complex|developmental process|membrane-bounded organelle|ion binding|anatomical structure development|protein complex|organic cyclic compound binding|protein binding|sexual reproduction|catalytic complex|multicellular organismal reproductive process|intracellular|intracellular organelle|PcG protein complex|identical protein binding|transferase…	-	-	-	-	1:33323623-33431052	1640	2000	1712	576	570	756	15.001	15.3848	16.6272	6.83871	6.7135	7.33242	15.671	6.96154	1.17062	1.19e-14	1.3e-12	UP
ENSG00000151502	VPS26B	VPS26, retromer complex component B [Source:HGNC Symbol;Acc:HGNC:28119]	protein_coding	GO:0008152|GO:0005623|GO:0032991|GO:0016020|GO:0009987|GO:0051179|GO:0005215|GO:0044237|GO:0043227|GO:0033036|GO:0043234|GO:0051641|GO:0031224|GO:0019222|GO:0030906|GO:0005515|GO:0030904|GO:0005622|GO:0012505|GO:0043229|GO:0009056|GO:0050794|GO:0045184|GO:0031982|GO:0005768|GO:0006810|GO:0031323|GO:0046907|GO:0016021|GO:0015197|GO:0097708|GO:0008104|GO:0005737|GO:0051649|GO:0006914|GO:0005769|GO:…	metabolic process|cell|macromolecular complex|membrane|cellular process|localization|transporter activity|cellular metabolic process|membrane-bounded organelle|macromolecule localization|protein complex|cellular localization|intrinsic component of membrane|regulation of metabolic process|retromer, cargo-selective complex|protein binding|retromer complex|intracellular|endomembrane system|intracell…	K18466	vacuolar protein sorting-associated protein 26[-]	hsa04144	Endocytosis - Homo sapiens (human)	11:134224645-134247792	211	234	220	488	445	509	1.84141	1.7174	2.0386	5.52797	5.00066	4.71018	1.8658	5.0796	-1.44492	1.19e-14	1.3e-12	DOWN
ENSG00000162434	JAK1	Janus kinase 1 [Source:HGNC Symbol;Acc:HGNC:6190]	protein_coding	GO:0040011|GO:0023052|GO:0008152|GO:0005623|GO:0098772|GO:0016020|GO:0002376|GO:0032502|GO:0003824|GO:0009987|GO:0030054|GO:0051179|GO:0050896|GO:0097367|GO:0071704|GO:0044237|GO:0030055|GO:0007165|GO:0006955|GO:0048870|GO:0043227|GO:0043167|GO:0048856|GO:0071944|GO:0050793|GO:0097159|GO:0002682|GO:0008283|GO:0005085|GO:0016740|GO:0005886|GO:0005515|GO:0019898|GO:0007154|GO:0006950|GO:0005622|GO:…	locomotion|signaling|metabolic process|cell|molecular function regulator|membrane|immune system process|developmental process|catalytic activity|cellular process|cell junction|localization|response to stimulus|carbohydrate derivative binding|organic substance metabolic process|cellular metabolic process|cell-substrate junction|signal transduction|immune response|cell motility|membrane-bounded org…	K11217	Janus kinase 1[2.7.10.2]	hsa05200|hsa04151|hsa05165|hsa05166|hsa05203|hsa05169|hsa05167|hsa05168|hsa05152|hsa05164|hsa04621|hsa04217|hsa04630|hsa05161|hsa04550|hsa05162|hsa05160|hsa04380|hsa05145|hsa04659|hsa04658|hsa05212|hsa05140	Pathways in cancer - Homo sapiens (human)|PI3K-Akt signaling pathway - Homo sapiens (human)|Human papillomavirus infection - Homo sapiens (human)|HTLV-I infection - Homo sapiens (human)|Viral carcinogenesis - Homo sapiens (human)|Epstein-Barr virus infection - Homo sapiens (human)|Kaposi's sarcoma-associated herpesvirus infection - Homo sapiens (human)|Herpes simplex infection - Homo sapiens (hum…	1:64833229-64966504	6199	7336	5383	1884	2095	2808	69.7893	69.4564	64.3473	27.5312	30.3703	33.5208	67.8644	30.4741	1.15507	1.3e-14	1.41e-12	UP
ENSG00000276980	AC008760.2	novel transcript, sense intronic C3	sense_intronic	-	-	-	-	-	-	19:6716386-6717742	498	643	558	170	154	167	29.4458	31.9736	35.0322	13.0473	11.725	10.4703	32.1505	11.7475	1.45248	1.29e-14	1.41e-12	UP
ENSG00000070367	EXOC5	exocyst complex component 5 [Source:HGNC Symbol;Acc:HGNC:10696]	protein_coding	GO:0005623|GO:0032991|GO:0009987|GO:0051179|GO:0033036|GO:0043234|GO:0030496|GO:0099023|GO:0071944|GO:0005515|GO:0005622|GO:0045184|GO:0032940|GO:0006810|GO:0005938|GO:0008104|GO:0000145|GO:0047485|GO:0005737|GO:0022406|GO:0019899|GO:0051020|GO:0015031|GO:0071702|GO:0048278|GO:0099568|GO:0005829|GO:0046903|GO:0006887|GO:0016192|GO:0031267|GO:0015833|GO:0048193|GO:0042886|GO:0017016|GO:0006892|GO:…	cell|macromolecular complex|cellular process|localization|macromolecule localization|protein complex|midbody|tethering complex|cell periphery|protein binding|intracellular|establishment of protein localization|secretion by cell|transport|cell cortex|protein localization|exocyst|protein N-terminus binding|cytoplasm|membrane docking|enzyme binding|GTPase binding|protein transport|organic substance …	-	-	-	-	14:57200507-57269008	3121	3965	2952	744	1069	1346	10.5267	11.2467	10.5719	3.25722	4.64274	4.81385	10.7818	4.23793	1.34716	1.37e-14	1.48e-12	UP
ENSG00000101849	TBL1X	transducin beta like 1 X-linked [Source:HGNC Symbol;Acc:HGNC:11585]	protein_coding	GO:0023052|GO:0008152|GO:0005623|GO:0032991|GO:0000988|GO:0009987|GO:0050896|GO:0071704|GO:0044237|GO:0000989|GO:0007165|GO:0017053|GO:0043227|GO:0097159|GO:0016043|GO:0009892|GO:0019222|GO:0005515|GO:1902494|GO:0007154|GO:0009893|GO:0005622|GO:0009058|GO:0043229|GO:0006807|GO:0009056|GO:0051716|GO:0048523|GO:0050794|GO:0034641|GO:0031324|GO:0006139|GO:0000118|GO:0031323|GO:0044249|GO:0008022|GO:…	signaling|metabolic process|cell|macromolecular complex|transcription factor activity, protein binding|cellular process|response to stimulus|organic substance metabolic process|cellular metabolic process|transcription factor activity, transcription factor binding|signal transduction|transcriptional repressor complex|membrane-bounded organelle|organic cyclic compound binding|cellular component org…	K04508	transducin (beta)-like 1[-]	hsa04310	Wnt signaling pathway - Homo sapiens (human)	X:9463295-9719743	2235	2823	2212	828	789	1004	12.8524	13.6522	13.5061	6.18035	5.84227	6.12195	13.3369	6.04819	1.14085	1.61e-14	1.74e-12	UP
ENSG00000160752	FDPS	farnesyl diphosphate synthase [Source:HGNC Symbol;Acc:HGNC:3631]	protein_coding	GO:0008152|GO:0005623|GO:0016020|GO:0003824|GO:0009987|GO:0071704|GO:0044237|GO:0043227|GO:0043167|GO:0097159|GO:0031224|GO:0016740|GO:0019222|GO:0005622|GO:0009058|GO:0043229|GO:0019637|GO:0044281|GO:0044249|GO:0016021|GO:0044255|GO:0003676|GO:0016765|GO:0006629|GO:0005737|GO:0043231|GO:0043169|GO:0004659|GO:0006644|GO:0016032|GO:0005634|GO:0008654|GO:0016125|GO:0006066|GO:0008610|GO:0046872|GO:…	metabolic process|cell|membrane|catalytic activity|cellular process|organic substance metabolic process|cellular metabolic process|membrane-bounded organelle|ion binding|organic cyclic compound binding|intrinsic component of membrane|transferase activity|regulation of metabolic process|intracellular|biosynthetic process|intracellular organelle|organophosphate metabolic process|small molecule meta…	K00787	farnesyl diphosphate synthase[2.5.1.10]	hsa01100|hsa05166|hsa05164|hsa00900	Metabolic pathways - Homo sapiens (human)|HTLV-I infection - Homo sapiens (human)|Influenza A - Homo sapiens (human)|Terpenoid backbone biosynthesis - Homo sapiens (human)	1:155308748-155320666	1335	1558	1317	2807	2301	2821	10.9403	10.7374	11.4597	29.8583	24.2807	24.5132	11.0458	26.2174	-1.24703	1.81e-14	1.94e-12	DOWN
ENSG00000135837	CEP350	centrosomal protein 350 [Source:HGNC Symbol;Acc:HGNC:24238]	protein_coding	GO:0005623|GO:0016020|GO:0009987|GO:0007017|GO:0043227|GO:0016043|GO:0042995|GO:0005515|GO:0005622|GO:0043229|GO:0006996|GO:0000226|GO:0005737|GO:0043231|GO:0008092|GO:0005815|GO:0005634|GO:0015631|GO:0005856|GO:0005814|GO:0007010|GO:0034453|GO:0005819|GO:0005813|GO:0008017|GO:0015630	cell|membrane|cellular process|microtubule-based process|membrane-bounded organelle|cellular component organization|cell projection|protein binding|intracellular|intracellular organelle|organelle organization|microtubule cytoskeleton organization|cytoplasm|intracellular membrane-bounded organelle|cytoskeletal protein binding|microtubule organizing center|nucleus|tubulin binding|cytoskeleton|centr…	-	-	-	-	1:179954738-180114880	702	759	465	1110	1386	1767	2.73614	2.48788	1.92439	5.61567	6.95607	7.30278	2.38281	6.62484	-1.47522	1.82e-14	1.94e-12	DOWN
ENSG00000006747	SCIN	scinderin [Source:HGNC Symbol;Acc:HGNC:21695]	protein_coding	GO:0005576|GO:0005623|GO:0032991|GO:0002376|GO:0032502|GO:0009987|GO:0030054|GO:0051179|GO:0002684|GO:0043227|GO:0043167|GO:0048856|GO:0033036|GO:0043234|GO:0051641|GO:0071944|GO:0050793|GO:0002682|GO:0008283|GO:0002520|GO:0016043|GO:0072341|GO:0044877|GO:0042995|GO:0005515|GO:0005622|GO:0008289|GO:0005615|GO:0043229|GO:0044089|GO:0051050|GO:0048523|GO:0050794|GO:0032940|GO:0031982|GO:0009888|GO:…	extracellular region|cell|macromolecular complex|immune system process|developmental process|cellular process|cell junction|localization|positive regulation of immune system process|membrane-bounded organelle|ion binding|anatomical structure development|macromolecule localization|protein complex|cellular localization|cell periphery|regulation of developmental process|regulation of immune system p…	K05768	gelsolin[-]	hsa04810|hsa05203	Regulation of actin cytoskeleton - Homo sapiens (human)|Viral carcinogenesis - Homo sapiens (human)	7:12570577-12660179	784	871	784	1430	1317	1762	4.30684	4.0239	4.57296	10.1966	9.31594	10.2636	4.30123	9.92537	-1.20637	1.84e-14	1.96e-12	DOWN
ENSG00000182095	TNRC18	trinucleotide repeat containing 18 [Source:HGNC Symbol;Acc:HGNC:11962]	protein_coding	GO:0008152|GO:0005623|GO:0032991|GO:0016020|GO:0009987|GO:0071704|GO:0044237|GO:0031090|GO:0017053|GO:0043227|GO:0097159|GO:0016043|GO:0009892|GO:0003682|GO:0019222|GO:0005622|GO:0012505|GO:0009058|GO:0043229|GO:0006807|GO:0048523|GO:0050794|GO:0034641|GO:0031324|GO:0005635|GO:0006139|GO:0022607|GO:0031323|GO:0016458|GO:0044249|GO:0006725|GO:0006996|GO:0009890|GO:0006325|GO:0003676|GO:0031965|GO:…	metabolic process|cell|macromolecular complex|membrane|cellular process|organic substance metabolic process|cellular metabolic process|organelle membrane|transcriptional repressor complex|membrane-bounded organelle|organic cyclic compound binding|cellular component organization|negative regulation of metabolic process|chromatin binding|regulation of metabolic process|intracellular|endomembrane sy…	-	-	-	-	7:5306790-5425414	2165	2492	2003	766	477	756	9.61492	9.30726	9.44512	4.41564	2.72775	3.56008	9.45577	3.56782	1.40615	2.27e-14	2.41e-12	UP
ENSG00000162929	KIAA1841	KIAA1841 [Source:HGNC Symbol;Acc:HGNC:29387]	protein_coding	GO:0097159|GO:0003676|GO:0003677	organic cyclic compound binding|nucleic acid binding|DNA binding	-	-	-	-	2:61065871-61138034	182	176	160	330	367	542	0.946346	0.769623	0.88336	2.22726	2.45722	2.98833	0.866443	2.5576	-1.56162	2.49e-14	2.63e-12	DOWN
ENSG00000078401	EDN1	endothelin 1 [Source:HGNC Symbol;Acc:HGNC:3176]	protein_coding	GO:0040011|GO:0005576|GO:0040007|GO:0023052|GO:0008152|GO:0000003|GO:0005623|GO:0022414|GO:0002376|GO:0032502|GO:0009987|GO:0051179|GO:0050896|GO:0071704|GO:0044237|GO:0040017|GO:0051707|GO:0002684|GO:0007165|GO:0006955|GO:0048870|GO:0043227|GO:0048856|GO:0033036|GO:0023057|GO:0050900|GO:0050793|GO:0009628|GO:0002682|GO:0008283|GO:0016043|GO:0009892|GO:0016049|GO:0040012|GO:0019222|GO:0051091|GO:…	locomotion|extracellular region|growth|signaling|metabolic process|reproduction|cell|reproductive process|immune system process|developmental process|cellular process|localization|response to stimulus|organic substance metabolic process|cellular metabolic process|positive regulation of locomotion|response to other organism|positive regulation of immune system process|signal transduction|immune re…	K16366	endothelin-1[-]	hsa05418|hsa04926|hsa04668|hsa04916|hsa04066|hsa04933	Fluid shear stress and atherosclerosis - Homo sapiens (human)|Relaxin signaling pathway - Homo sapiens (human)|TNF signaling pathway - Homo sapiens (human)|Melanogenesis - Homo sapiens (human)|HIF-1 signaling pathway - Homo sapiens (human)|AGE-RAGE signaling pathway in diabetic complications - Homo sapiens (human)	6:12290363-12297194	1001	1367	880	330	333	325	39.5067	45.3723	36.8772	16.9055	16.9231	13.601	40.5854	15.8098	1.36014	2.57e-14	2.71e-12	UP
ENSG00000174748	RPL15	ribosomal protein L15 [Source:HGNC Symbol;Acc:HGNC:10306]	protein_coding	GO:0005576|GO:0008152|GO:0005623|GO:0032991|GO:0016020|GO:0009987|GO:0051179|GO:0005198|GO:0050896|GO:0071704|GO:0044237|GO:1990904|GO:0043227|GO:0033036|GO:0051641|GO:0097159|GO:0009892|GO:0019222|GO:0005515|GO:0003735|GO:0005622|GO:0005615|GO:0009058|GO:0043229|GO:0006807|GO:0009056|GO:0045184|GO:0034641|GO:0006413|GO:0031982|GO:0006810|GO:0050839|GO:0006139|GO:0046907|GO:0022613|GO:0044249|GO:…	extracellular region|metabolic process|cell|macromolecular complex|membrane|cellular process|localization|structural molecule activity|response to stimulus|organic substance metabolic process|cellular metabolic process|ribonucleoprotein complex|membrane-bounded organelle|macromolecule localization|cellular localization|organic cyclic compound binding|negative regulation of metabolic process|regul…	K02877	large subunit ribosomal protein L15e[-]	hsa03010	Ribosome - Homo sapiens (human)	3:23916545-23923692	3205	3582	3232	4941	6028	7242	15.3629	14.4396	16.4496	30.7423	37.2063	36.8089	15.4174	34.9191	-1.17946	2.58e-14	2.71e-12	DOWN
ENSG00000134755	DSC2	desmocollin 2 [Source:HGNC Symbol;Acc:HGNC:3036]	protein_coding	GO:0005576|GO:0023052|GO:0005623|GO:0016020|GO:0032502|GO:0009987|GO:0030054|GO:0051179|GO:0050896|GO:0098900|GO:0043227|GO:0043167|GO:0048856|GO:0071944|GO:0031224|GO:0007155|GO:0005886|GO:0005515|GO:0007154|GO:0006950|GO:0005622|GO:0009605|GO:0005615|GO:0043229|GO:0005911|GO:0051716|GO:0050794|GO:0009991|GO:0031982|GO:0009888|GO:0048513|GO:0003013|GO:0032970|GO:0016021|GO:0008219|GO:0031668|GO:…	extracellular region|signaling|cell|membrane|developmental process|cellular process|cell junction|localization|response to stimulus|regulation of action potential|membrane-bounded organelle|ion binding|anatomical structure development|cell periphery|intrinsic component of membrane|cell adhesion|plasma membrane|protein binding|cell communication|response to stress|intracellular|response to externa…	K07601	desmocollin 2[-]	hsa05412	Arrhythmogenic right ventricular cardiomyopathy (ARVC) - Homo sapiens (human)	18:31058840-31102415	165	210	115	337	397	488	0.899884	0.963179	0.665946	2.38566	2.78799	2.82209	0.843003	2.66525	-1.66066	2.69e-14	2.8e-12	DOWN
ENSG00000041353	RAB27B	RAB27B, member RAS oncogene family [Source:HGNC Symbol;Acc:HGNC:9767]	protein_coding	GO:0005576|GO:0045202|GO:0005623|GO:0016020|GO:0003824|GO:0009987|GO:0051179|GO:0008021|GO:0097367|GO:0031090|GO:0098793|GO:0043227|GO:0043167|GO:0030672|GO:0051641|GO:0071944|GO:0097159|GO:0031224|GO:0043473|GO:0005886|GO:0005515|GO:0005622|GO:0012505|GO:0016787|GO:0005615|GO:0043229|GO:0051050|GO:0036094|GO:0050794|GO:0045177|GO:0032940|GO:0031982|GO:0005768|GO:0016817|GO:0006810|GO:0046907|GO:…	extracellular region|synapse|cell|membrane|catalytic activity|cellular process|localization|synaptic vesicle|carbohydrate derivative binding|organelle membrane|presynapse|membrane-bounded organelle|ion binding|synaptic vesicle membrane|cellular localization|cell periphery|organic cyclic compound binding|intrinsic component of membrane|pigmentation|plasma membrane|protein binding|intracellular|end…	K07886	Ras-related protein Rab-27B[-]	hsa04972	Pancreatic secretion - Homo sapiens (human)	18:54717860-54895516	313	385	251	64	73	102	3.10319	3.21005	2.64226	0.823604	0.931931	1.0723	2.98517	0.94261	1.66308	2.88e-14	2.99e-12	UP
ENSG00000114439	BBX	BBX, HMG-box containing [Source:HGNC Symbol;Acc:HGNC:14422]	protein_coding	GO:0008152|GO:0005623|GO:0032502|GO:0009987|GO:0071704|GO:0044237|GO:0043227|GO:0048856|GO:0097159|GO:0019222|GO:0005622|GO:0009058|GO:0043229|GO:0006807|GO:0050794|GO:0034641|GO:0006139|GO:0031323|GO:0048513|GO:0044249|GO:0006725|GO:0003676|GO:0060348|GO:0046483|GO:0005737|GO:0043231|GO:0048731|GO:0007275|GO:0051171|GO:0001501|GO:0005634|GO:0051252|GO:0031981|GO:0016070|GO:0005829|GO:0034645|GO:…	metabolic process|cell|developmental process|cellular process|organic substance metabolic process|cellular metabolic process|membrane-bounded organelle|anatomical structure development|organic cyclic compound binding|regulation of metabolic process|intracellular|biosynthetic process|intracellular organelle|nitrogen compound metabolic process|regulation of cellular process|cellular nitrogen compou…	-	-	-	-	3:107522936-107811324	3513	4362	2757	1132	1155	1260	15.592	16.2815	12.9927	6.52148	6.60091	5.92985	14.9554	6.35075	1.23567	2.9e-14	3e-12	UP
ENSG00000170185	USP38	ubiquitin specific peptidase 38 [Source:HGNC Symbol;Acc:HGNC:20067]	protein_coding	GO:0008152|GO:0003824|GO:0009987|GO:0071704|GO:0044237|GO:0016787|GO:0006807|GO:0009056|GO:0008233|GO:0101005|GO:0019538|GO:0044267|GO:0030163|GO:0036211|GO:0006508|GO:0036459|GO:1901565|GO:0044265|GO:0008234|GO:0051603|GO:0004843|GO:0070646|GO:0044257|GO:0006464|GO:0016579|GO:0019941|GO:0006511	metabolic process|catalytic activity|cellular process|organic substance metabolic process|cellular metabolic process|hydrolase activity|nitrogen compound metabolic process|catabolic process|peptidase activity|ubiquitinyl hydrolase activity|protein metabolic process|cellular protein metabolic process|protein catabolic process|protein modification process|proteolysis|thiol-dependent ubiquitinyl hyd…	-	-	-	-	4:143184917-143223830	253	233	188	413	494	677	1.88363	1.45888	1.48619	3.99119	4.73588	5.34459	1.60957	4.69055	-1.54309	3.03e-14	3.13e-12	DOWN
ENSG00000124702	KLHDC3	kelch domain containing 3 [Source:HGNC Symbol;Acc:HGNC:20704]	protein_coding	GO:0023052|GO:0008152|GO:0000003|GO:0005623|GO:0022414|GO:0009987|GO:0050896|GO:0071704|GO:0044237|GO:0007165|GO:0043227|GO:0016043|GO:0003682|GO:0005515|GO:0007154|GO:0006950|GO:0005622|GO:0043229|GO:0006807|GO:0051716|GO:0050794|GO:0034641|GO:0006139|GO:0007049|GO:0006725|GO:0006996|GO:0033554|GO:0010033|GO:0046483|GO:0005737|GO:0043231|GO:0051321|GO:0007131|GO:0030968|GO:0005694|GO:0071310|GO:…	signaling|metabolic process|reproduction|cell|reproductive process|cellular process|response to stimulus|organic substance metabolic process|cellular metabolic process|signal transduction|membrane-bounded organelle|cellular component organization|chromatin binding|protein binding|cell communication|response to stress|intracellular|intracellular organelle|nitrogen compound metabolic process|cellul…	-	-	-	-	6:43014103-43021298	965	1109	997	317	306	431	30.8727	29.8376	33.8673	13.1638	12.6057	14.6209	31.5259	13.4635	1.22749	3.13e-14	3.22e-12	UP
ENSG00000165487	MICU2	mitochondrial calcium uptake 2 [Source:HGNC Symbol;Acc:HGNC:31830]	protein_coding	GO:0005623|GO:0032991|GO:0016020|GO:0009987|GO:0051179|GO:1902495|GO:0031090|GO:0043227|GO:0043167|GO:0031224|GO:0005515|GO:0005622|GO:0043229|GO:1990246|GO:0006810|GO:0019725|GO:0034702|GO:0016021|GO:0042592|GO:0031966|GO:0005737|GO:0043231|GO:0046983|GO:0019866|GO:0043169|GO:0005743|GO:0046982|GO:0005634|GO:0046872|GO:0005739|GO:0005740|GO:0005758|GO:0034703|GO:0055082|GO:0048878|GO:0006811|GO:…	cell|macromolecular complex|membrane|cellular process|localization|transmembrane transporter complex|organelle membrane|membrane-bounded organelle|ion binding|intrinsic component of membrane|protein binding|intracellular|intracellular organelle|uniplex complex|transport|cellular homeostasis|ion channel complex|integral component of membrane|homeostatic process|mitochondrial membrane|cytoplasm|int…	-	-	-	-	13:21492691-21604214	385	407	341	664	718	837	4.80797	4.27446	4.52162	10.7633	11.5458	11.0835	4.53468	11.1309	-1.29549	3.43e-14	3.52e-12	DOWN
ENSG00000117139	KDM5B	lysine demethylase 5B [Source:HGNC Symbol;Acc:HGNC:18039]	protein_coding	GO:0040007|GO:0008152|GO:0000003|GO:0005623|GO:0022414|GO:0000988|GO:0032502|GO:0003824|GO:0009987|GO:0051179|GO:0048511|GO:0050896|GO:0071704|GO:0044237|GO:0016491|GO:0000989|GO:0043227|GO:0043167|GO:0003006|GO:0048856|GO:0033036|GO:0050793|GO:0097159|GO:0008283|GO:0016043|GO:0009892|GO:0019222|GO:0032451|GO:0048589|GO:0005515|GO:0019953|GO:0009893|GO:0005622|GO:0009653|GO:0009058|GO:0043229|GO:…	growth|metabolic process|reproduction|cell|reproductive process|transcription factor activity, protein binding|developmental process|catalytic activity|cellular process|localization|rhythmic process|response to stimulus|organic substance metabolic process|cellular metabolic process|oxidoreductase activity|transcription factor activity, transcription factor binding|membrane-bounded organelle|ion b…	-	-	-	-	1:202724491-202809470	1786	2330	1742	527	655	823	9.17433	10.0655	9.50123	3.51382	4.33244	4.48273	9.58035	4.10966	1.22106	3.62e-14	3.7e-12	UP
ENSG00000134333	LDHA	lactate dehydrogenase A [Source:HGNC Symbol;Acc:HGNC:6535]	protein_coding	GO:0005576|GO:0008152|GO:0005623|GO:0016020|GO:0032502|GO:0003824|GO:0009987|GO:0050896|GO:0071704|GO:0044237|GO:0016491|GO:0043227|GO:0048856|GO:0048037|GO:0097159|GO:0009628|GO:0031224|GO:0005515|GO:0006950|GO:0005622|GO:0009605|GO:0005615|GO:0043229|GO:0006807|GO:0009056|GO:0043627|GO:0036094|GO:0050794|GO:0009991|GO:0001666|GO:0034641|GO:0031982|GO:0005975|GO:0042493|GO:0050839|GO:0006139|GO:…	extracellular region|metabolic process|cell|membrane|developmental process|catalytic activity|cellular process|response to stimulus|organic substance metabolic process|cellular metabolic process|oxidoreductase activity|membrane-bounded organelle|anatomical structure development|cofactor binding|organic cyclic compound binding|response to abiotic stimulus|intrinsic component of membrane|protein bi…	K00016	L-lactate dehydrogenase[1.1.1.27]	hsa01100|hsa04922|hsa04066|hsa00010|hsa05230|hsa00270|hsa00620|hsa00640	Metabolic pathways - Homo sapiens (human)|Glucagon signaling pathway - Homo sapiens (human)|HIF-1 signaling pathway - Homo sapiens (human)|Glycolysis / Gluconeogenesis - Homo sapiens (human)|Central carbon metabolism in cancer - Homo sapiens (human)|Cysteine and methionine metabolism - Homo sapiens (human)|Pyruvate metabolism - Homo sapiens (human)|Propanoate metabolism - Homo sapiens (human)	11:18394388-18408425	11541	16733	13128	4558	4675	5715	57.8216	70.5029	69.8368	29.6413	30.1597	30.3608	66.0538	30.0539	1.13609	3.67e-14	3.73e-12	UP
ENSG00000159753	CARMIL2	capping protein regulator and myosin 1 linker 2 [Source:HGNC Symbol;Acc:HGNC:27089]	protein_coding	GO:0040011|GO:0005623|GO:0016020|GO:0032502|GO:0009987|GO:0051179|GO:0050896|GO:0040017|GO:0048870|GO:0043227|GO:0043167|GO:0048856|GO:0071944|GO:0016043|GO:0040012|GO:0005886|GO:0044877|GO:0042995|GO:0005515|GO:0019898|GO:0006950|GO:0005622|GO:0012505|GO:0009653|GO:0008289|GO:0043229|GO:0044089|GO:0031252|GO:0048523|GO:0050794|GO:2000147|GO:0060491|GO:0031982|GO:0009888|GO:0005768|GO:0097435|GO:…	locomotion|cell|membrane|developmental process|cellular process|localization|response to stimulus|positive regulation of locomotion|cell motility|membrane-bounded organelle|ion binding|anatomical structure development|cell periphery|cellular component organization|regulation of locomotion|plasma membrane|macromolecular complex binding|cell projection|protein binding|extrinsic component of membran…	-	-	-	-	16:67644919-67657569	26	34	36	103	93	114	0.158279	0.17407	0.232704	0.813902	0.729022	0.735894	0.188351	0.759606	-2.01183	3.9e-14	3.95e-12	DOWN
ENSG00000118007	STAG1	stromal antigen 1 [Source:HGNC Symbol;Acc:HGNC:11354]	protein_coding	GO:0008152|GO:0005623|GO:0032991|GO:0009987|GO:0071704|GO:0044237|GO:0007017|GO:0043227|GO:0043234|GO:0016043|GO:0003682|GO:0019222|GO:0005515|GO:0009893|GO:0005622|GO:0009058|GO:0043229|GO:0006807|GO:0003700|GO:0050794|GO:0034641|GO:0006139|GO:0022607|GO:0031323|GO:0007049|GO:0051128|GO:0051726|GO:0044249|GO:0006725|GO:0006996|GO:1902115|GO:0007062|GO:0008278|GO:0007051|GO:0000981|GO:0046483|GO:…	metabolic process|cell|macromolecular complex|cellular process|organic substance metabolic process|cellular metabolic process|microtubule-based process|membrane-bounded organelle|protein complex|cellular component organization|chromatin binding|regulation of metabolic process|protein binding|positive regulation of metabolic process|intracellular|biosynthetic process|intracellular organelle|nitrog…	K06671	cohesin complex subunit SA-1/2[-]	hsa04110	Cell cycle - Homo sapiens (human)	3:136336233-136752403	678	803	592	1070	1384	1583	3.96969	3.95392	3.68034	8.1318	10.4342	9.82782	3.86798	9.46462	-1.29096	4.06e-14	4.09e-12	DOWN
ENSG00000144036	EXOC6B	exocyst complex component 6B [Source:HGNC Symbol;Acc:HGNC:17085]	protein_coding	GO:0005623|GO:0032991|GO:0009987|GO:0051179|GO:0033036|GO:0043234|GO:0099023|GO:0071944|GO:0005515|GO:0005622|GO:0045184|GO:0032940|GO:0006810|GO:0005938|GO:0008104|GO:0000145|GO:0005737|GO:0022406|GO:0006904|GO:0015031|GO:0071702|GO:0048278|GO:0099568|GO:0046903|GO:0006887|GO:0016192|GO:0015833|GO:0042886	cell|macromolecular complex|cellular process|localization|macromolecule localization|protein complex|tethering complex|cell periphery|protein binding|intracellular|establishment of protein localization|secretion by cell|transport|cell cortex|protein localization|exocyst|cytoplasm|membrane docking|vesicle docking involved in exocytosis|protein transport|organic substance transport|vesicle docking|…	-	-	-	-	2:72175984-72826041	811	972	678	1376	1381	1907	5.36191	5.40444	4.75956	11.8085	11.7568	13.369	5.1753	12.3114	-1.25028	4.13e-14	4.15e-12	DOWN
ENSG00000214455	RCN1P2	reticulocalbin 1 pseudogene 2 [Source:HGNC Symbol;Acc:HGNC:39204]	processed_pseudogene	-	-	-	-	-	-	13:45390353-45391267	467	613	425	147	120	165	40.9515	45.2063	39.5713	16.7319	13.5498	15.3421	41.9097	15.2079	1.46246	4.38e-14	4.38e-12	UP
ENSG00000133030	MPRIP	myosin phosphatase Rho interacting protein [Source:HGNC Symbol;Acc:HGNC:30321]	protein_coding	GO:0005623|GO:0030054|GO:0030055|GO:0005515|GO:0005622|GO:0043229|GO:0050839|GO:0005912|GO:0005924|GO:0005737|GO:0008092|GO:0003779|GO:0005856|GO:0045296|GO:0005925|GO:0005829|GO:0015629	cell|cell junction|cell-substrate junction|protein binding|intracellular|intracellular organelle|cell adhesion molecule binding|adherens junction|cell-substrate adherens junction|cytoplasm|cytoskeletal protein binding|actin binding|cytoskeleton|cadherin binding|focal adhesion|cytosol|actin cytoskeleton	-	-	-	-	17:17042545-17217679	877	890	728	1328	1461	1870	2.7619	2.35714	2.43433	5.42854	5.92457	6.24453	2.51779	5.86588	-1.22019	4.77e-14	4.75e-12	DOWN
ENSG00000162909	CAPN2	calpain 2 [Source:HGNC Symbol;Acc:HGNC:1479]	protein_coding	GO:0005576|GO:0008152|GO:0005623|GO:0016020|GO:0032502|GO:0003824|GO:0009987|GO:0030054|GO:0050896|GO:0071704|GO:0044237|GO:0030055|GO:0043227|GO:0043167|GO:0048856|GO:0071944|GO:0009628|GO:0016043|GO:0005886|GO:0042995|GO:0005515|GO:0006950|GO:0005622|GO:0012505|GO:0016787|GO:0009653|GO:0005615|GO:0043229|GO:0006807|GO:0009056|GO:0048646|GO:0051716|GO:0050794|GO:0001666|GO:0008233|GO:0061061|GO:…	extracellular region|metabolic process|cell|membrane|developmental process|catalytic activity|cellular process|cell junction|response to stimulus|organic substance metabolic process|cellular metabolic process|cell-substrate junction|membrane-bounded organelle|ion binding|anatomical structure development|cell periphery|response to abiotic stimulus|cellular component organization|plasma membrane|ce…	K03853	calpain-2[3.4.22.53]	hsa04510|hsa05010|hsa04141|hsa04217|hsa04218|hsa04210	Focal adhesion - Homo sapiens (human)|Alzheimer's disease - Homo sapiens (human)|Protein processing in endoplasmic reticulum - Homo sapiens (human)|Necroptosis - Homo sapiens (human)|Cellular senescence - Homo sapiens (human)|Apoptosis - Homo sapiens (human)	1:223701593-223776018	710	883	690	158	239	267	4.40317	4.60526	4.54355	1.27186	1.90854	1.75577	4.51732	1.64539	1.45704	4.76e-14	4.75e-12	UP
ENSG00000118271	TTR	transthyretin [Source:HGNC Symbol;Acc:HGNC:12405]	protein_coding	GO:0005576|GO:0023052|GO:0008152|GO:0005623|GO:0032991|GO:0002376|GO:0009987|GO:0051179|GO:0050896|GO:0071704|GO:0044237|GO:0042445|GO:0007165|GO:0006955|GO:0043227|GO:0043234|GO:0016043|GO:0005515|GO:0007154|GO:0005622|GO:0012505|GO:0065009|GO:0045321|GO:0023051|GO:0005615|GO:0043229|GO:0006807|GO:0051716|GO:0042562|GO:0050794|GO:0002366|GO:0032940|GO:0031982|GO:0031983|GO:0006810|GO:0005102|GO:…	extracellular region|signaling|metabolic process|cell|macromolecular complex|immune system process|cellular process|localization|response to stimulus|organic substance metabolic process|cellular metabolic process|hormone metabolic process|signal transduction|immune response|membrane-bounded organelle|protein complex|cellular component organization|protein binding|cell communication|intracellular|…	K20731	transthyretin[-]	hsa04918	Thyroid hormone synthesis - Homo sapiens (human)	18:31591726-31599021	88	106	82	270	239	223	2.06155	2.08835	2.03969	8.21018	7.20956	5.53948	2.0632	6.98641	-1.75967	4.87e-14	4.82e-12	DOWN
ENSG00000120693	SMAD9	SMAD family member 9 [Source:HGNC Symbol;Acc:HGNC:6774]	protein_coding	GO:0023052|GO:0008152|GO:0005623|GO:0032991|GO:0032502|GO:0009987|GO:0004871|GO:0050896|GO:0071704|GO:0044237|GO:0007165|GO:0043227|GO:0043167|GO:0048856|GO:0043234|GO:0005057|GO:0097159|GO:0019222|GO:0005515|GO:0007154|GO:0009893|GO:0005622|GO:0009058|GO:0043229|GO:0006807|GO:0051716|GO:0003700|GO:0050794|GO:0005667|GO:0034641|GO:0009888|GO:0007420|GO:0006139|GO:0031323|GO:0071559|GO:0048513|GO:…	signaling|metabolic process|cell|macromolecular complex|developmental process|cellular process|signal transducer activity|response to stimulus|organic substance metabolic process|cellular metabolic process|signal transduction|membrane-bounded organelle|ion binding|anatomical structure development|protein complex|signal transducer activity, downstream of receptor|organic cyclic compound binding|re…	K16791	mothers against decapentaplegic homolog 9[-]	hsa04550|hsa04350	Signaling pathways regulating pluripotency of stem cells - Homo sapiens (human)|TGF-beta signaling pathway - Homo sapiens (human)	13:36844831-36920765	16	14	7	55	51	64	0.188466	0.138684	0.0875479	0.840888	0.773507	0.79933	0.138233	0.804575	-2.54113	4.92e-14	4.86e-12	DOWN
ENSG00000131437	KIF3A	kinesin family member 3A [Source:HGNC Symbol;Acc:HGNC:6319]	protein_coding	GO:0005576|GO:0045202|GO:0023052|GO:0005623|GO:0032991|GO:0002376|GO:0032502|GO:0003824|GO:0009987|GO:0051179|GO:0050896|GO:0097367|GO:0007017|GO:0007165|GO:0043227|GO:0043167|GO:0048856|GO:0033036|GO:0043234|GO:0051641|GO:1903829|GO:0050793|GO:0097159|GO:0008283|GO:0044297|GO:0016043|GO:0097470|GO:0044877|GO:0042995|GO:0005515|GO:0007154|GO:0005622|GO:1904951|GO:0016787|GO:0005929|GO:0009653|GO:…	extracellular region|synapse|signaling|cell|macromolecular complex|immune system process|developmental process|catalytic activity|cellular process|localization|response to stimulus|carbohydrate derivative binding|microtubule-based process|signal transduction|membrane-bounded organelle|ion binding|anatomical structure development|macromolecule localization|protein complex|cellular localization|pos…	K10394	kinesin family member 3A[-]	hsa04340	Hedgehog signaling pathway - Homo sapiens (human)	5:132692628-132737638	207	237	165	430	405	479	1.63106	1.57048	1.38045	4.39788	4.10914	4.00206	1.52733	4.16969	-1.44893	4.97e-14	4.88e-12	DOWN
ENSG00000265579	AC023301.1	novel transcript , sense intronic to NETO1	sense_intronic	-	-	-	-	-	-	18:72743756-72745961	9	14	11	44	48	61	0.327354	0.428249	0.424796	2.07727	2.24804	2.35261	0.393466	2.22597	-2.50013	4.98e-14	4.88e-12	DOWN
ENSG00000116128	BCL9	B cell CLL/lymphoma 9 [Source:HGNC Symbol;Acc:HGNC:1008]	protein_coding	GO:0040007|GO:0023052|GO:0008152|GO:0005623|GO:0032991|GO:0000988|GO:0032502|GO:0009987|GO:0050896|GO:0071704|GO:0044237|GO:0000989|GO:0007165|GO:0043227|GO:0048856|GO:0043234|GO:0016043|GO:0019222|GO:0048589|GO:0005515|GO:0007154|GO:0009893|GO:0006950|GO:0005622|GO:0012505|GO:0009058|GO:0043229|GO:0006807|GO:0051716|GO:0050794|GO:0005667|GO:0034641|GO:0061061|GO:0009888|GO:0006139|GO:0022607|GO:…	growth|signaling|metabolic process|cell|macromolecular complex|transcription factor activity, protein binding|developmental process|cellular process|response to stimulus|organic substance metabolic process|cellular metabolic process|transcription factor activity, transcription factor binding|signal transduction|membrane-bounded organelle|anatomical structure development|protein complex|cellular c…	-	-	-	-	1:147541412-147626216	481	559	397	142	95	143	5.58684	5.46033	4.89611	2.14086	1.42083	1.76119	5.31443	1.77429	1.58267	5.08e-14	4.96e-12	UP
ENSG00000172901	LVRN	laeverin [Source:HGNC Symbol;Acc:HGNC:26904]	protein_coding	GO:0023052|GO:0008152|GO:0005623|GO:0016020|GO:0003824|GO:0009987|GO:0050896|GO:0071704|GO:0044237|GO:0007165|GO:0043167|GO:0033218|GO:0071944|GO:0031224|GO:0005886|GO:0007154|GO:0005622|GO:0016787|GO:0006807|GO:0009056|GO:0051716|GO:0050794|GO:0008233|GO:0034641|GO:0003013|GO:0042277|GO:0016021|GO:0007267|GO:0005737|GO:0008217|GO:0019538|GO:0043169|GO:0043171|GO:0008015|GO:0046872|GO:0043603|GO:…	signaling|metabolic process|cell|membrane|catalytic activity|cellular process|response to stimulus|organic substance metabolic process|cellular metabolic process|signal transduction|ion binding|amide binding|cell periphery|intrinsic component of membrane|plasma membrane|cell communication|intracellular|hydrolase activity|nitrogen compound metabolic process|catabolic process|cellular response to s…	-	-	-	-	5:115962454-116027619	263	515	328	73	84	83	1.38086	2.27398	1.82855	0.497502	0.567901	0.462084	1.8278	0.509163	1.84391	5.37e-14	5.23e-12	UP
ENSG00000133872	SARAF	store-operated calcium entry associated regulatory factor [Source:HGNC Symbol;Acc:HGNC:28789]	protein_coding	GO:0005623|GO:0016020|GO:0051179|GO:0043227|GO:0031224|GO:0005515|GO:0005789|GO:0005622|GO:0042175|GO:0012505|GO:0043229|GO:0006810|GO:0016021|GO:0005783|GO:0031227|GO:0005737|GO:0043231|GO:0030176|GO:0043269|GO:0006811|GO:0006812|GO:0030001|GO:0051924|GO:0070838|GO:2001256|GO:0006816|GO:0002115	cell|membrane|localization|membrane-bounded organelle|intrinsic component of membrane|protein binding|endoplasmic reticulum membrane|intracellular|nuclear outer membrane-endoplasmic reticulum membrane network|endomembrane system|intracellular organelle|transport|integral component of membrane|endoplasmic reticulum|intrinsic component of endoplasmic reticulum membrane|cytoplasm|intracellular membr…	-	-	-	-	8:30063012-30083208	648	760	669	1084	1224	1720	5.10792	5.03812	5.5993	11.0911	12.4236	14.3763	5.24845	12.6303	-1.26693	5.55e-14	5.38e-12	DOWN
ENSG00000114698	PLSCR4	phospholipid scramblase 4 [Source:HGNC Symbol;Acc:HGNC:16497]	protein_coding	GO:0005576|GO:0005623|GO:0016020|GO:0009987|GO:0005215|GO:0050896|GO:0051707|GO:0043227|GO:0043167|GO:0071944|GO:0016043|GO:0031224|GO:0005886|GO:0005515|GO:0009605|GO:0005615|GO:0009607|GO:0051716|GO:0031982|GO:0005102|GO:0061024|GO:0043207|GO:0016021|GO:0010256|GO:0005319|GO:0019904|GO:0097035|GO:0010033|GO:0009617|GO:0070062|GO:0019899|GO:1903561|GO:0043169|GO:0071310|GO:0033993|GO:0002237|GO:…	extracellular region|cell|membrane|cellular process|transporter activity|response to stimulus|response to other organism|membrane-bounded organelle|ion binding|cell periphery|cellular component organization|intrinsic component of membrane|plasma membrane|protein binding|response to external stimulus|extracellular space|response to biotic stimulus|cellular response to stimulus|vesicle|receptor bin…	-	-	-	-	3:146192339-146251179	341	368	296	76	91	114	3.412	3.09661	3.14474	0.987059	1.17244	1.20951	3.21778	1.123	1.5187	5.61e-14	5.43e-12	UP
ENSG00000064666	CNN2	calponin 2 [Source:HGNC Symbol;Acc:HGNC:2156]	protein_coding	GO:0005576|GO:0023052|GO:0005623|GO:0016020|GO:0002376|GO:0009987|GO:0030054|GO:0051179|GO:0050896|GO:0030055|GO:0007165|GO:0006955|GO:0043227|GO:0009628|GO:0016043|GO:0005515|GO:0007154|GO:0005622|GO:0012505|GO:0045321|GO:0009605|GO:0005615|GO:0043229|GO:0005911|GO:0051716|GO:0050794|GO:0002366|GO:0032940|GO:0031982|GO:0031983|GO:0006810|GO:0050839|GO:0005516|GO:0002263|GO:0001775|GO:0032970|GO:…	extracellular region|signaling|cell|membrane|immune system process|cellular process|cell junction|localization|response to stimulus|cell-substrate junction|signal transduction|immune response|membrane-bounded organelle|response to abiotic stimulus|cellular component organization|protein binding|cell communication|intracellular|endomembrane system|leukocyte activation|response to external stimulus…	-	-	-	-	19:1026581-1039068	416	372	387	681	856	914	4.23049	3.18146	4.17876	8.98918	11.2091	9.85582	3.86357	10.018	-1.37459	5.64e-14	5.43e-12	DOWN
ENSG00000164251	F2RL1	F2R like trypsin receptor 1 [Source:HGNC Symbol;Acc:HGNC:3538]	protein_coding	GO:0040011|GO:0001906|GO:0023052|GO:0008152|GO:0005623|GO:0016020|GO:0002376|GO:0032502|GO:0009987|GO:0051179|GO:0004871|GO:0050896|GO:0071704|GO:0044237|GO:0002683|GO:0040017|GO:0051707|GO:0002684|GO:0007165|GO:0006955|GO:0048870|GO:0043227|GO:0048856|GO:0033036|GO:0023057|GO:0035821|GO:0050900|GO:0071944|GO:0002682|GO:0008283|GO:0002520|GO:0031640|GO:0016043|GO:0009892|GO:0031224|GO:0040012|GO:…	locomotion|cell killing|signaling|metabolic process|cell|membrane|immune system process|developmental process|cellular process|localization|signal transducer activity|response to stimulus|organic substance metabolic process|cellular metabolic process|negative regulation of immune system process|positive regulation of locomotion|response to other organism|positive regulation of immune system proce…	K04234	coagulation factor II (thrombin) receptor-like 1[-]	hsa04080|hsa04750|hsa05143	Neuroactive ligand-receptor interaction - Homo sapiens (human)|Inflammatory mediator regulation of TRP channels - Homo sapiens (human)|African trypanosomiasis - Homo sapiens (human)	5:76818933-76835315	1106	1300	1119	281	390	480	25.2036	24.9136	27.0755	8.31172	11.4438	11.5984	25.7309	10.4513	1.29982	6.08e-14	5.83e-12	UP
ENSG00000154451	GBP5	guanylate binding protein 5 [Source:HGNC Symbol;Acc:HGNC:19895]	protein_coding	GO:0005623|GO:0016020|GO:0002376|GO:0003824|GO:0009987|GO:0051179|GO:0050896|GO:0097367|GO:0031090|GO:0002684|GO:0006955|GO:0043227|GO:0043167|GO:0033036|GO:0097159|GO:0002682|GO:0016043|GO:0005515|GO:0006950|GO:0005622|GO:0012505|GO:0016787|GO:0009605|GO:0043229|GO:0044089|GO:0051716|GO:0036094|GO:0050794|GO:0001817|GO:0045184|GO:0032940|GO:0031982|GO:0016817|GO:0006810|GO:0051130|GO:0050776|GO:…	cell|membrane|immune system process|catalytic activity|cellular process|localization|response to stimulus|carbohydrate derivative binding|organelle membrane|positive regulation of immune system process|immune response|membrane-bounded organelle|ion binding|macromolecule localization|organic cyclic compound binding|regulation of immune system process|cellular component organization|protein binding…	K20898	guanylate-binding protein 5[-]	hsa04621	NOD-like receptor signaling pathway - Homo sapiens (human)	1:89258950-89272804	38	39	45	3	1	5	0.308669	0.266415	0.388108	0.0316254	0.0104629	0.0430614	0.321064	0.0283832	3.49975	6.21e-14	5.94e-12	UP
ENSG00000144224	UBXN4	UBX domain protein 4 [Source:HGNC Symbol;Acc:HGNC:14860]	protein_coding	GO:0008152|GO:0005623|GO:0016020|GO:0009987|GO:0050896|GO:0071704|GO:0044237|GO:0043227|GO:0005515|GO:0005789|GO:0006950|GO:0005622|GO:0042175|GO:0012505|GO:0043229|GO:0006807|GO:0009056|GO:0051716|GO:0005635|GO:1901698|GO:0005783|GO:0033554|GO:0010033|GO:0005737|GO:0043231|GO:0036503|GO:0019538|GO:0030433|GO:0044267|GO:0010243|GO:0030163|GO:0005634|GO:0006508|GO:0005829|GO:1901565|GO:0044265|GO:…	metabolic process|cell|membrane|cellular process|response to stimulus|organic substance metabolic process|cellular metabolic process|membrane-bounded organelle|protein binding|endoplasmic reticulum membrane|response to stress|intracellular|nuclear outer membrane-endoplasmic reticulum membrane network|endomembrane system|intracellular organelle|nitrogen compound metabolic process|catabolic process…	-	-	-	-	2:135741619-135785055	1488	1529	1264	2169	2547	3323	18.3314	15.8411	16.534	34.684	40.4036	43.4083	16.9022	39.4986	-1.22459	6.46e-14	6.16e-12	DOWN
ENSG00000105398	SULT2A1	sulfotransferase family 2A member 1 [Source:HGNC Symbol;Acc:HGNC:11458]	protein_coding	GO:0008152|GO:0005623|GO:0003824|GO:0009987|GO:0071704|GO:0044237|GO:0016740|GO:0019222|GO:0005515|GO:0005622|GO:0006807|GO:0009056|GO:0007586|GO:0034641|GO:0006139|GO:0019637|GO:0044281|GO:1901135|GO:0006725|GO:0006790|GO:0006082|GO:0006629|GO:0046483|GO:0005737|GO:0008146|GO:0006066|GO:0016042|GO:0019693|GO:0006796|GO:0051923|GO:0008206|GO:0019216|GO:0005829|GO:0050427|GO:0008202|GO:0046164|GO:…	metabolic process|cell|catalytic activity|cellular process|organic substance metabolic process|cellular metabolic process|transferase activity|regulation of metabolic process|protein binding|intracellular|nitrogen compound metabolic process|catabolic process|digestion|cellular nitrogen compound metabolic process|nucleobase-containing compound metabolic process|organophosphate metabolic process|sm…	K11822	bile-salt sulfotransferase[2.8.2.14]	hsa05204|hsa00980|hsa04976	Chemical carcinogenesis - Homo sapiens (human)|Metabolism of xenobiotics by cytochrome P450 - Homo sapiens (human)|Bile secretion - Homo sapiens (human)	19:47870466-47886397	290	310	310	580	585	679	11.7105	10.5275	13.2916	30.4005	30.418	29.0734	11.8432	29.964	-1.33917	8.59e-14	8.15e-12	DOWN
ENSG00000163939	PBRM1	polybromo 1 [Source:HGNC Symbol;Acc:HGNC:30064]	protein_coding	GO:0008152|GO:0005623|GO:0032991|GO:0009987|GO:0071704|GO:0044237|GO:0043227|GO:0043234|GO:0097159|GO:0008283|GO:0016043|GO:0003682|GO:0019222|GO:0005515|GO:0005622|GO:0009058|GO:0043229|GO:0006807|GO:0048523|GO:0050794|GO:0034641|GO:0070603|GO:0006139|GO:0031323|GO:0007049|GO:0044249|GO:0008285|GO:0006725|GO:0006996|GO:0006325|GO:0003676|GO:0046483|GO:0043231|GO:0051171|GO:0042127|GO:0005694|GO:…	metabolic process|cell|macromolecular complex|cellular process|organic substance metabolic process|cellular metabolic process|membrane-bounded organelle|protein complex|organic cyclic compound binding|cell proliferation|cellular component organization|chromatin binding|regulation of metabolic process|protein binding|intracellular|biosynthetic process|intracellular organelle|nitrogen compound meta…	K11757	protein polybromo-1[-]	hsa05225	Hepatocellular carcinoma - Homo sapiens (human)	3:52545352-52685917	624	675	312	1195	1276	1639	3.45224	3.14055	1.83277	8.58144	9.09002	9.6149	2.80852	9.09546	-1.69534	8.79e-14	8.32e-12	DOWN
ENSG00000011198	ABHD5	abhydrolase domain containing 5 [Source:HGNC Symbol;Acc:HGNC:21396]	protein_coding	GO:0008152|GO:0005623|GO:0032502|GO:0003824|GO:0009987|GO:0051179|GO:0071704|GO:0044237|GO:0033036|GO:0016740|GO:0019222|GO:0009893|GO:0005622|GO:0065009|GO:0016787|GO:0009058|GO:0043229|GO:0006807|GO:0009056|GO:0050794|GO:0008233|GO:0031323|GO:0019637|GO:0044281|GO:0044249|GO:0019915|GO:0010883|GO:0044255|GO:0010888|GO:0006082|GO:0006629|GO:0045834|GO:0016746|GO:0005737|GO:0010876|GO:0019538|GO:…	metabolic process|cell|developmental process|catalytic activity|cellular process|localization|organic substance metabolic process|cellular metabolic process|macromolecule localization|transferase activity|regulation of metabolic process|positive regulation of metabolic process|intracellular|regulation of molecular function|hydrolase activity|biosynthetic process|intracellular organelle|nitrogen c…	K13699	abhydrolase domain-containing protein 5[2.3.1.51]	hsa04923	Regulation of lipolysis in adipocytes - Homo sapiens (human)	3:43690113-43734371	647	817	616	210	191	265	10.6075	11.2647	10.7233	4.46896	4.0322	4.60687	10.8652	4.36934	1.31422	9.09e-14	8.58e-12	UP
ENSG00000109158	GABRA4	gamma-aminobutyric acid type A receptor alpha4 subunit [Source:HGNC Symbol;Acc:HGNC:4078]	protein_coding	GO:0045202|GO:0023052|GO:0005623|GO:0032991|GO:0016020|GO:0032502|GO:0009987|GO:0030054|GO:0051179|GO:0005215|GO:0004871|GO:0050896|GO:1902495|GO:0007165|GO:0097060|GO:0048856|GO:0071944|GO:0031224|GO:0098794|GO:0005886|GO:0004872|GO:0022857|GO:0007154|GO:0038023|GO:0043235|GO:0051716|GO:0050794|GO:0042493|GO:0006810|GO:0031226|GO:0004888|GO:0034702|GO:0022803|GO:0016021|GO:0030594|GO:1902710|GO:…	synapse|signaling|cell|macromolecular complex|membrane|developmental process|cellular process|cell junction|localization|transporter activity|signal transducer activity|response to stimulus|transmembrane transporter complex|signal transduction|synaptic membrane|anatomical structure development|cell periphery|intrinsic component of membrane|postsynapse|plasma membrane|receptor activity|transmembra…	K05175	gamma-aminobutyric acid receptor subunit alpha[-]	hsa04080|hsa04723|hsa05032|hsa04727|hsa04742|hsa05033	Neuroactive ligand-receptor interaction - Homo sapiens (human)|Retrograde endocannabinoid signaling - Homo sapiens (human)|Morphine addiction - Homo sapiens (human)|GABAergic synapse - Homo sapiens (human)|Taste transduction - Homo sapiens (human)|Nicotine addiction - Homo sapiens (human)	4:46918900-46994407	78	106	72	203	205	220	0.467396	0.534175	0.458102	1.57894	1.58178	1.39787	0.486558	1.51953	-1.64294	9.55e-14	8.94e-12	DOWN
ENSG00000158669	GPAT4	glycerol-3-phosphate acyltransferase 4 [Source:HGNC Symbol;Acc:HGNC:20880]	protein_coding	GO:0040007|GO:0008152|GO:0005623|GO:0016020|GO:0032502|GO:0003824|GO:0009987|GO:0051179|GO:0071704|GO:0044237|GO:0043227|GO:0048856|GO:0050793|GO:0031224|GO:0016740|GO:0048589|GO:0005789|GO:0005622|GO:0042175|GO:0012505|GO:0009058|GO:0043229|GO:0006807|GO:0040008|GO:0009888|GO:0006810|GO:0035264|GO:0019637|GO:0048513|GO:0048732|GO:0044281|GO:0044249|GO:0016021|GO:0048468|GO:0044255|GO:0005783|GO:…	growth|metabolic process|cell|membrane|developmental process|catalytic activity|cellular process|localization|organic substance metabolic process|cellular metabolic process|membrane-bounded organelle|anatomical structure development|regulation of developmental process|intrinsic component of membrane|transferase activity|developmental growth|endoplasmic reticulum membrane|intracellular|nuclear out…	K13506	glycerol-3-phosphate O-acyltransferase 3/4[2.3.1.15]	hsa01100|hsa00564|hsa00561	Metabolic pathways - Homo sapiens (human)|Glycerophospholipid metabolism - Homo sapiens (human)|Glycerolipid metabolism - Homo sapiens (human)	8:41577187-41625001	908	978	743	1525	1459	1782	5.68603	5.15048	4.94027	12.3956	11.7646	11.8326	5.25893	11.9976	-1.18991	9.52e-14	8.94e-12	DOWN
ENSG00000080824	HSP90AA1	heat shock protein 90 alpha family class A member 1 [Source:HGNC Symbol;Acc:HGNC:5253]	protein_coding	GO:0005576|GO:0023052|GO:0008152|GO:0005623|GO:0032991|GO:0098772|GO:0016020|GO:0002376|GO:0003824|GO:0009987|GO:0051179|GO:0050896|GO:0097367|GO:0030234|GO:0071704|GO:0044237|GO:0002684|GO:0007165|GO:0006955|GO:0043227|GO:0043167|GO:0033036|GO:0043234|GO:0051641|GO:0071944|GO:0097159|GO:0009628|GO:0002682|GO:0043335|GO:0016043|GO:0016740|GO:0019222|GO:0005886|GO:0044877|GO:0042995|GO:0005515|GO:…	extracellular region|signaling|metabolic process|cell|macromolecular complex|molecular function regulator|membrane|immune system process|catalytic activity|cellular process|localization|response to stimulus|carbohydrate derivative binding|enzyme regulator activity|organic substance metabolic process|cellular metabolic process|positive regulation of immune system process|signal transduction|immune…	K04079	molecular chaperone HtpG[-]	hsa05200|hsa04151|hsa04621|hsa04141|hsa04217|hsa05418|hsa04659|hsa04915|hsa05215|hsa04914|hsa04657|hsa04612	Pathways in cancer - Homo sapiens (human)|PI3K-Akt signaling pathway - Homo sapiens (human)|NOD-like receptor signaling pathway - Homo sapiens (human)|Protein processing in endoplasmic reticulum - Homo sapiens (human)|Necroptosis - Homo sapiens (human)|Fluid shear stress and atherosclerosis - Homo sapiens (human)|Th17 cell differentiation - Homo sapiens (human)|Estrogen signaling pathway - Homo s…	14:102080738-102139699	9385	10881	9560	14294	17396	21831	84.0521	81.9538	90.9099	166.167	200.614	207.318	85.6386	191.367	-1.16001	9.71e-14	9.07e-12	DOWN
ENSG00000124875	CXCL6	C-X-C motif chemokine ligand 6 [Source:HGNC Symbol;Acc:HGNC:10643]	protein_coding	GO:0040011|GO:0005576|GO:0023052|GO:0002376|GO:0009987|GO:0051179|GO:0050896|GO:0097367|GO:0040017|GO:0051707|GO:0002684|GO:0007165|GO:0006955|GO:0048870|GO:0043167|GO:0050900|GO:0002682|GO:0008283|GO:0040012|GO:0005515|GO:0007154|GO:0006950|GO:0065009|GO:0045321|GO:0023051|GO:0009605|GO:0005615|GO:0009607|GO:0051716|GO:0050794|GO:2000147|GO:0005539|GO:0008201|GO:0005102|GO:0051272|GO:0010469|GO:…	locomotion|extracellular region|signaling|immune system process|cellular process|localization|response to stimulus|carbohydrate derivative binding|positive regulation of locomotion|response to other organism|positive regulation of immune system process|signal transduction|immune response|cell motility|ion binding|leukocyte migration|regulation of immune system process|cell proliferation|regulatio…	K05506	C-X-C motif chemokine 5/6[-]	hsa04060|hsa04062|hsa04657|hsa05323|hsa05133	Cytokine-cytokine receptor interaction - Homo sapiens (human)|Chemokine signaling pathway - Homo sapiens (human)|IL-17 signaling pathway - Homo sapiens (human)|Rheumatoid arthritis - Homo sapiens (human)|Pertussis - Homo sapiens (human)	4:73836497-73849064	908	775	940	172	268	272	27.1543	19.4913	29.8483	6.67664	10.3202	8.62526	25.498	8.54069	1.57796	1e-13	9.35e-12	UP
ENSG00000184005	ST6GALNAC3	ST6 N-acetylgalactosaminide alpha-2,6-sialyltransferase 3 [Source:HGNC Symbol;Acc:HGNC:19343]	protein_coding	GO:0008152|GO:0005623|GO:0016020|GO:0003824|GO:0009987|GO:0071704|GO:0044237|GO:0031090|GO:0043227|GO:0031224|GO:0016740|GO:0005622|GO:0012505|GO:0009058|GO:0043229|GO:0006807|GO:0034641|GO:0005975|GO:0070085|GO:0044249|GO:1901135|GO:0016021|GO:0005794|GO:0044255|GO:0016757|GO:0006629|GO:0005737|GO:0006486|GO:0043231|GO:0019538|GO:0008373|GO:0044267|GO:0000139|GO:0005634|GO:0043413|GO:0043603|GO:…	metabolic process|cell|membrane|catalytic activity|cellular process|organic substance metabolic process|cellular metabolic process|organelle membrane|membrane-bounded organelle|intrinsic component of membrane|transferase activity|intracellular|endomembrane system|biosynthetic process|intracellular organelle|nitrogen compound metabolic process|cellular nitrogen compound metabolic process|carbohydr…	K03373	N-acetylgalactosaminide alpha-2,6-sialyltransferase (sialyltransferase 7C) [EC:2.4.99.-][-]	hsa01100|hsa00604	Metabolic pathways - Homo sapiens (human)|Glycosphingolipid biosynthesis - ganglio series - Homo sapiens (human)	1:76074719-76634601	104	136	94	12	23	24	1.10981	1.2205	1.06507	0.166219	0.316045	0.271564	1.13179	0.251276	2.17127	1.08e-13	9.97e-12	UP
ENSG00000128342	LIF	LIF, interleukin 6 family cytokine [Source:HGNC Symbol;Acc:HGNC:6596]	protein_coding	GO:0005576|GO:0023052|GO:0008152|GO:0000003|GO:0005623|GO:0022414|GO:0002376|GO:0032502|GO:0009987|GO:0051179|GO:0050896|GO:0071704|GO:0044237|GO:0002684|GO:0007165|GO:0006955|GO:0003006|GO:0048856|GO:0033036|GO:0023057|GO:0051641|GO:1903829|GO:0050793|GO:0002682|GO:0008283|GO:0002520|GO:0016043|GO:0009892|GO:0019222|GO:0005515|GO:0007154|GO:0009893|GO:0048609|GO:0005622|GO:0065009|GO:0023051|GO:…	extracellular region|signaling|metabolic process|reproduction|cell|reproductive process|immune system process|developmental process|cellular process|localization|response to stimulus|organic substance metabolic process|cellular metabolic process|positive regulation of immune system process|signal transduction|immune response|developmental process involved in reproduction|anatomical structure deve…	K05419	leukemia inhibitory factor[-]	hsa04060|hsa04630|hsa04550|hsa04668	Cytokine-cytokine receptor interaction - Homo sapiens (human)|Jak-STAT signaling pathway - Homo sapiens (human)|Signaling pathways regulating pluripotency of stem cells - Homo sapiens (human)|TNF signaling pathway - Homo sapiens (human)	22:30240447-30246851	520	671	556	188	130	176	9.14781	9.9271	10.3855	4.29286	2.9448	3.28304	9.82014	3.5069	1.48555	1.08e-13	9.97e-12	UP
ENSG00000112299	VNN1	vanin 1 [Source:HGNC Symbol;Acc:HGNC:12705]	protein_coding	GO:0005576|GO:0023052|GO:0008152|GO:0005623|GO:0016020|GO:0002376|GO:0032502|GO:0003824|GO:0009987|GO:0051179|GO:0050896|GO:0071704|GO:0044237|GO:0031090|GO:0002684|GO:0007165|GO:0006955|GO:0043227|GO:0048856|GO:0023057|GO:0071944|GO:0050793|GO:0002682|GO:0002520|GO:0031224|GO:0007155|GO:0005886|GO:0007154|GO:0006950|GO:0030155|GO:0005622|GO:0045785|GO:0012505|GO:0016787|GO:0045321|GO:0023051|GO:…	extracellular region|signaling|metabolic process|cell|membrane|immune system process|developmental process|catalytic activity|cellular process|localization|response to stimulus|organic substance metabolic process|cellular metabolic process|organelle membrane|positive regulation of immune system process|signal transduction|immune response|membrane-bounded organelle|anatomical structure development…	K08069	pantetheine hydrolase[3.5.1.92]	hsa00770	Pantothenate and CoA biosynthesis - Homo sapiens (human)	6:132681590-132714049	150	189	125	24	28	45	3.87492	4.10601	3.42864	0.804731	0.931388	1.23264	3.80319	0.989588	1.94231	1.12e-13	1.03e-11	UP
ENSG00000123091	RNF11	ring finger protein 11 [Source:HGNC Symbol;Acc:HGNC:10056]	protein_coding	GO:0005576|GO:0008152|GO:0005623|GO:0032991|GO:0003824|GO:0009987|GO:0071704|GO:0044237|GO:0043227|GO:0043167|GO:0097159|GO:0016740|GO:0005515|GO:1902494|GO:0005622|GO:0012505|GO:0005615|GO:0043229|GO:0006807|GO:0009056|GO:0031982|GO:0005768|GO:0097708|GO:1990234|GO:0003676|GO:0005737|GO:0019787|GO:0043231|GO:0070062|GO:0019538|GO:1903561|GO:0000151|GO:0043169|GO:0044267|GO:0005769|GO:0004842|GO:…	extracellular region|metabolic process|cell|macromolecular complex|catalytic activity|cellular process|organic substance metabolic process|cellular metabolic process|membrane-bounded organelle|ion binding|organic cyclic compound binding|transferase activity|protein binding|catalytic complex|intracellular|endomembrane system|extracellular space|intracellular organelle|nitrogen compound metabolic p…	-	-	-	-	1:51236271-51273455	268	605	244	978	1098	1150	4.64338	8.81537	4.48878	21.9945	24.4963	21.1274	5.98251	22.5394	-1.91363	1.13e-13	1.03e-11	DOWN
ENSG00000180287	PLD5	phospholipase D family member 5 [Source:HGNC Symbol;Acc:HGNC:26879]	protein_coding	GO:0016020|GO:0003824|GO:0031224|GO:0016021	membrane|catalytic activity|intrinsic component of membrane|integral component of membrane	-	-	-	-	1:242082986-242524696	886	1110	791	305	287	302	5.10483	5.37844	4.83908	2.28099	2.12926	1.84503	5.10745	2.08509	1.29249	1.12e-13	1.03e-11	UP
ENSG00000186480	INSIG1	insulin induced gene 1 [Source:HGNC Symbol;Acc:HGNC:6083]	protein_coding	GO:0023052|GO:0008152|GO:0005623|GO:0032991|GO:0016020|GO:0032502|GO:0009987|GO:0051179|GO:0050896|GO:0071704|GO:0044237|GO:0007165|GO:0043227|GO:0048856|GO:0043234|GO:0051641|GO:0050793|GO:0008283|GO:0016043|GO:0009892|GO:0031224|GO:0019222|GO:0005515|GO:0005789|GO:0007154|GO:0009893|GO:0006950|GO:0005622|GO:0042175|GO:0012505|GO:0009653|GO:0051051|GO:0009058|GO:0043229|GO:0006807|GO:0051716|GO:…	signaling|metabolic process|cell|macromolecular complex|membrane|developmental process|cellular process|localization|response to stimulus|organic substance metabolic process|cellular metabolic process|signal transduction|membrane-bounded organelle|anatomical structure development|protein complex|cellular localization|regulation of developmental process|cell proliferation|cellular component organi…	-	-	-	-	7:155297776-155310235	2469	2628	1518	499	354	784	24.5331	21.9605	16.0156	6.43589	4.52932	8.26032	20.8364	6.40851	1.70104	1.14e-13	1.04e-11	UP
ENSG00000197265	GTF2E2	general transcription factor IIE subunit 2 [Source:HGNC Symbol;Acc:HGNC:4651]	protein_coding	GO:0008152|GO:0005623|GO:0032991|GO:0009987|GO:0071704|GO:0044237|GO:0043227|GO:0043234|GO:0097159|GO:0019222|GO:0005515|GO:1902494|GO:0005622|GO:0009058|GO:0043229|GO:0006807|GO:0050794|GO:0005667|GO:0034641|GO:0006139|GO:0031323|GO:0044249|GO:0006725|GO:1990234|GO:0003676|GO:0046483|GO:0005737|GO:0043231|GO:0051171|GO:0005634|GO:0051252|GO:0031981|GO:0016070|GO:0003723|GO:0005829|GO:0034645|GO:…	metabolic process|cell|macromolecular complex|cellular process|organic substance metabolic process|cellular metabolic process|membrane-bounded organelle|protein complex|organic cyclic compound binding|regulation of metabolic process|protein binding|catalytic complex|intracellular|biosynthetic process|intracellular organelle|nitrogen compound metabolic process|regulation of cellular process|transc…	K03137	transcription initiation factor TFIIE subunit beta[-]	hsa05203|hsa05169|hsa03022	Viral carcinogenesis - Homo sapiens (human)|Epstein-Barr virus infection - Homo sapiens (human)|Basal transcription factors - Homo sapiens (human)	8:30578318-30658251	843	1099	775	286	252	349	24.3221	26.6659	23.7418	10.7107	9.36206	10.677	24.9099	10.2499	1.28111	1.28e-13	1.17e-11	UP
ENSG00000171943	SRGAP2C	SLIT-ROBO Rho GTPase activating protein 2C [Source:HGNC Symbol;Acc:HGNC:30584]	protein_coding	GO:0040011|GO:0005623|GO:0098772|GO:0032502|GO:0009987|GO:0051179|GO:0030234|GO:0040017|GO:0007017|GO:0048870|GO:0048856|GO:0050793|GO:0016043|GO:0040012|GO:0040013|GO:0005515|GO:0005622|GO:0065009|GO:0048523|GO:0050794|GO:2000147|GO:0021537|GO:0060491|GO:0007420|GO:0045597|GO:0008047|GO:0022607|GO:0021814|GO:0051271|GO:0048513|GO:0051272|GO:0051128|GO:0060322|GO:0045596|GO:0048468|GO:0006996|GO:…	locomotion|cell|molecular function regulator|developmental process|cellular process|localization|enzyme regulator activity|positive regulation of locomotion|microtubule-based process|cell motility|anatomical structure development|regulation of developmental process|cellular component organization|regulation of locomotion|negative regulation of locomotion|protein binding|intracellular|regulation o…	-	-	-	-	1:121184810-121392822	167	254	171	374	410	528	1.37643	1.76058	1.49649	4.00117	4.35131	4.61447	1.5445	4.32232	-1.48466	1.47e-13	1.33e-11	DOWN
ENSG00000130988	RGN	regucalcin [Source:HGNC Symbol;Acc:HGNC:9989]	protein_coding	GO:0040011|GO:0005576|GO:0023052|GO:0008152|GO:0000003|GO:0005623|GO:0022414|GO:0098772|GO:0032502|GO:0003824|GO:0009987|GO:0051179|GO:0050896|GO:0030234|GO:0071704|GO:0044237|GO:0007165|GO:0048870|GO:0043227|GO:0043167|GO:0048856|GO:0050793|GO:0008283|GO:0009892|GO:0034260|GO:0040012|GO:0019222|GO:0040013|GO:0019953|GO:0007154|GO:0009893|GO:0006950|GO:0048609|GO:0005622|GO:0065009|GO:0016787|GO:…	locomotion|extracellular region|signaling|metabolic process|reproduction|cell|reproductive process|molecular function regulator|developmental process|catalytic activity|cellular process|localization|response to stimulus|enzyme regulator activity|organic substance metabolic process|cellular metabolic process|signal transduction|cell motility|membrane-bounded organelle|ion binding|anatomical struct…	-	-	hsa01100|hsa01200|hsa00030|hsa00053	Metabolic pathways - Homo sapiens (human)|Carbon metabolism - Homo sapiens (human)|Pentose phosphate pathway - Homo sapiens (human)|Ascorbate and aldarate metabolism - Homo sapiens (human)	X:47078355-47093314	89	95	83	196	185	252	1.23314	1.10696	1.22106	3.52496	3.30058	3.70229	1.18705	3.50928	-1.56379	1.59e-13	1.44e-11	DOWN
ENSG00000162928	PEX13	peroxisomal biogenesis factor 13 [Source:HGNC Symbol;Acc:HGNC:8855]	protein_coding	GO:0040011|GO:0008152|GO:0005623|GO:0016020|GO:0032502|GO:0009987|GO:0051179|GO:0007610|GO:0071704|GO:0044237|GO:0031090|GO:0007017|GO:0048870|GO:0043227|GO:0048856|GO:0033036|GO:0051641|GO:0016043|GO:0031224|GO:0007631|GO:0007626|GO:0005515|GO:0005622|GO:0043229|GO:0009056|GO:0021537|GO:0045184|GO:0007420|GO:0006810|GO:0046907|GO:0048513|GO:0044281|GO:0060322|GO:0016021|GO:0031301|GO:0055114|GO:…	locomotion|metabolic process|cell|membrane|developmental process|cellular process|localization|behavior|organic substance metabolic process|cellular metabolic process|organelle membrane|microtubule-based process|cell motility|membrane-bounded organelle|anatomical structure development|macromolecule localization|cellular localization|cellular component organization|intrinsic component of membrane|…	K13344	peroxin-13[-]	hsa04146	Peroxisome - Homo sapiens (human)	2:61017225-61051990	499	502	464	752	983	1134	4.58838	3.88194	4.53018	8.97539	11.6389	11.0566	4.3335	10.557	-1.28459	1.66e-13	1.49e-11	DOWN
ENSG00000189367	KIAA0408	KIAA0408 [Source:HGNC Symbol;Acc:HGNC:21636]	protein_coding	GO:0005515	protein binding	-	-	-	-	6:127440343-127459391	81	41	68	3	5	7	0.500979	0.213256	0.446563	0.0240805	0.0398169	0.0459061	0.386933	0.0366012	3.40212	1.81e-13	1.63e-11	UP
ENSG00000132640	BTBD3	BTB domain containing 3 [Source:HGNC Symbol;Acc:HGNC:15854]	protein_coding	GO:0008152|GO:0005623|GO:0032991|GO:0032502|GO:0009987|GO:0071704|GO:0044237|GO:0043227|GO:0048856|GO:0016043|GO:0019222|GO:0005515|GO:1902494|GO:0005622|GO:0009653|GO:0043229|GO:0006807|GO:0009056|GO:0021537|GO:0007420|GO:0048513|GO:0060322|GO:0048468|GO:0030030|GO:0016358|GO:0021543|GO:1990234|GO:0021987|GO:0005737|GO:0043231|GO:0048731|GO:0030900|GO:0007275|GO:0019538|GO:0051171|GO:0019899|GO:…	metabolic process|cell|macromolecular complex|developmental process|cellular process|organic substance metabolic process|cellular metabolic process|membrane-bounded organelle|anatomical structure development|cellular component organization|regulation of metabolic process|protein binding|catalytic complex|intracellular|anatomical structure morphogenesis|intracellular organelle|nitrogen compound me…	-	-	-	-	20:11890723-11926609	158	236	106	451	483	432	0.859253	1.07935	0.61208	3.18359	3.38228	2.49114	0.850228	3.019	-1.82815	2.08e-13	1.86e-11	DOWN
ENSG00000166813	KIF7	kinesin family member 7 [Source:HGNC Symbol;Acc:HGNC:30497]	protein_coding	GO:0023052|GO:0005623|GO:0032991|GO:0003824|GO:0009987|GO:0050896|GO:0097367|GO:0007017|GO:0007165|GO:0043167|GO:0043234|GO:0023057|GO:0097159|GO:0042995|GO:0005515|GO:0007154|GO:0005622|GO:0016787|GO:0023051|GO:0005929|GO:0043229|GO:0051716|GO:0048523|GO:0036094|GO:0050794|GO:0007018|GO:0016817|GO:0009968|GO:0010646|GO:0009966|GO:0007166|GO:0005737|GO:0000166|GO:0097542|GO:0009967|GO:0008092|GO:…	signaling|cell|macromolecular complex|catalytic activity|cellular process|response to stimulus|carbohydrate derivative binding|microtubule-based process|signal transduction|ion binding|protein complex|negative regulation of signaling|organic cyclic compound binding|cell projection|protein binding|cell communication|intracellular|hydrolase activity|regulation of signaling|cilium|intracellular orga…	K18806	kinesin family member 7[-]	hsa05200|hsa05217|hsa04340	Pathways in cancer - Homo sapiens (human)|Basal cell carcinoma - Homo sapiens (human)|Hedgehog signaling pathway - Homo sapiens (human)	15:89608789-89655451	37	48	27	110	94	140	0.52508	0.572861	0.406837	2.02622	1.71768	2.10666	0.501593	1.95019	-1.95903	2.15e-13	1.91e-11	DOWN
ENSG00000120805	ARL1	ADP ribosylation factor like GTPase 1 [Source:HGNC Symbol;Acc:HGNC:692]	protein_coding	GO:0005576|GO:0023052|GO:0008152|GO:0005623|GO:0098772|GO:0016020|GO:0003824|GO:0009987|GO:0051179|GO:0050896|GO:0097367|GO:0030234|GO:0044237|GO:0031090|GO:0007165|GO:0043227|GO:0043167|GO:0033036|GO:0051641|GO:0097159|GO:0016043|GO:0005515|GO:0007154|GO:0005622|GO:0012505|GO:0065009|GO:0016787|GO:0005615|GO:0043229|GO:0051716|GO:0036094|GO:0050794|GO:0035556|GO:0031982|GO:0016817|GO:0006810|GO:…	extracellular region|signaling|metabolic process|cell|molecular function regulator|membrane|catalytic activity|cellular process|localization|response to stimulus|carbohydrate derivative binding|enzyme regulator activity|cellular metabolic process|organelle membrane|signal transduction|membrane-bounded organelle|ion binding|macromolecule localization|cellular localization|organic cyclic compound b…	-	-	-	-	12:101393120-101407820	645	744	548	1044	1080	1409	6.12822	5.94475	5.52833	12.8751	13.2128	14.195	5.8671	13.4276	-1.19449	2.2e-13	1.96e-11	DOWN
ENSG00000173334	TRIB1	tribbles pseudokinase 1 [Source:HGNC Symbol;Acc:HGNC:16891]	protein_coding	GO:0040011|GO:0023052|GO:0008152|GO:0005623|GO:0098772|GO:0002376|GO:0032502|GO:0003824|GO:0009987|GO:0051179|GO:0050896|GO:0097367|GO:0030234|GO:0071704|GO:0044237|GO:0002683|GO:0051707|GO:0002684|GO:0007165|GO:0048870|GO:0043227|GO:0043167|GO:0048856|GO:0023057|GO:0050793|GO:0097159|GO:0002682|GO:0043433|GO:0008283|GO:0002520|GO:0009892|GO:0040012|GO:0016740|GO:0019222|GO:0040013|GO:0005515|GO:…	locomotion|signaling|metabolic process|cell|molecular function regulator|immune system process|developmental process|catalytic activity|cellular process|localization|response to stimulus|carbohydrate derivative binding|enzyme regulator activity|organic substance metabolic process|cellular metabolic process|negative regulation of immune system process|response to other organism|positive regulation…	-	-	-	-	8:125430321-125438405	2584	3383	2637	892	1059	1214	31.5286	34.7136	34.1634	14.1271	16.6382	15.7065	33.4685	15.4906	1.11141	2.21e-13	1.96e-11	UP
ENSG00000115993	TRAK2	trafficking kinesin protein 2 [Source:HGNC Symbol;Acc:HGNC:13206]	protein_coding	GO:0008152|GO:0005623|GO:0016020|GO:0032502|GO:0009987|GO:0051179|GO:0071704|GO:0044237|GO:0007017|GO:0043227|GO:0048856|GO:0033036|GO:0051641|GO:0071944|GO:0050793|GO:0044297|GO:0016043|GO:0019222|GO:0005886|GO:0042995|GO:0005515|GO:0030427|GO:0005622|GO:0012505|GO:0009653|GO:0009058|GO:0043229|GO:0006807|GO:0048523|GO:0050794|GO:0045184|GO:0034641|GO:0007018|GO:0031982|GO:0005768|GO:0006810|GO:…	metabolic process|cell|membrane|developmental process|cellular process|localization|organic substance metabolic process|cellular metabolic process|microtubule-based process|membrane-bounded organelle|anatomical structure development|macromolecule localization|cellular localization|cell periphery|regulation of developmental process|cell body|cellular component organization|regulation of metabolic …	K15374	trafficking kinesin-binding protein 2[-]	hsa01100|hsa04727	Metabolic pathways - Homo sapiens (human)|GABAergic synapse - Homo sapiens (human)	2:201377207-201451579	990	1119	860	307	310	422	9.56121	9.08853	8.81891	3.84851	3.85511	4.32155	9.15621	4.00839	1.19173	2.39e-13	2.11e-11	UP
ENSG00000107882	SUFU	SUFU negative regulator of hedgehog signaling [Source:HGNC Symbol;Acc:HGNC:16466]	protein_coding	GO:0023052|GO:0008152|GO:0005623|GO:0000988|GO:0032502|GO:0009987|GO:0051179|GO:0004871|GO:0050896|GO:0071704|GO:0044237|GO:0000989|GO:0007165|GO:0043227|GO:0048856|GO:0033036|GO:0023057|GO:0051641|GO:0050793|GO:0043433|GO:0009892|GO:0019222|GO:0042995|GO:0005515|GO:0007154|GO:0005622|GO:0065009|GO:0023051|GO:1903828|GO:0005929|GO:0009653|GO:0051051|GO:0009058|GO:0043229|GO:0006807|GO:0009056|GO:…	signaling|metabolic process|cell|transcription factor activity, protein binding|developmental process|cellular process|localization|signal transducer activity|response to stimulus|organic substance metabolic process|cellular metabolic process|transcription factor activity, transcription factor binding|signal transduction|membrane-bounded organelle|anatomical structure development|macromolecule lo…	K06229	suppressor of fused[-]	hsa05200|hsa05217|hsa04340	Pathways in cancer - Homo sapiens (human)|Basal cell carcinoma - Homo sapiens (human)|Hedgehog signaling pathway - Homo sapiens (human)	10:102503987-102633535	85	82	85	178	188	260	0.885845	0.71869	0.940587	2.40789	2.52288	2.87318	0.848374	2.60131	-1.61647	2.44e-13	2.15e-11	DOWN
ENSG00000071539	TRIP13	thyroid hormone receptor interactor 13 [Source:HGNC Symbol;Acc:HGNC:12307]	protein_coding	GO:0008152|GO:0000003|GO:0005623|GO:0022414|GO:0000988|GO:0032502|GO:0009987|GO:0050896|GO:0097367|GO:0071704|GO:0044237|GO:0000989|GO:0043227|GO:0043167|GO:0003006|GO:0048856|GO:0097159|GO:0016043|GO:0019222|GO:0000075|GO:0005515|GO:0019953|GO:0006950|GO:0048609|GO:0005622|GO:0009058|GO:0043229|GO:0006807|GO:0051716|GO:0048523|GO:0036094|GO:0050794|GO:0007093|GO:0034641|GO:0048515|GO:0006139|GO:…	metabolic process|reproduction|cell|reproductive process|transcription factor activity, protein binding|developmental process|cellular process|response to stimulus|carbohydrate derivative binding|organic substance metabolic process|cellular metabolic process|transcription factor activity, transcription factor binding|membrane-bounded organelle|ion binding|developmental process involved in reprodu…	-	-	-	-	5:892643-919357	619	758	564	177	192	258	10.6833	11.0019	10.3355	3.9652	4.26692	4.72153	10.6736	4.31788	1.30565	2.75e-13	2.41e-11	UP
ENSG00000182752	PAPPA	pappalysin 1 [Source:HGNC Symbol;Acc:HGNC:8602]	protein_coding	GO:0005576|GO:0008152|GO:0000003|GO:0022414|GO:0003824|GO:0009987|GO:0050896|GO:0071704|GO:0044237|GO:0043167|GO:0016787|GO:0005615|GO:0006807|GO:0008233|GO:0007565|GO:0010033|GO:0009725|GO:0019538|GO:0043169|GO:0044267|GO:0034698|GO:0014070|GO:0033993|GO:0046872|GO:0006508|GO:0048545|GO:0046914|GO:0032354|GO:0008237|GO:0031960|GO:0004175|GO:0008270|GO:0051384|GO:0004222	extracellular region|metabolic process|reproduction|reproductive process|catalytic activity|cellular process|response to stimulus|organic substance metabolic process|cellular metabolic process|ion binding|hydrolase activity|extracellular space|nitrogen compound metabolic process|peptidase activity|female pregnancy|response to organic substance|response to hormone|protein metabolic process|cation …	-	-	-	-	9:116153804-116402322	1636	1901	1243	446	486	679	11.2022	10.9468	9.03713	3.96398	4.28504	4.92992	10.3954	4.39298	1.24267	2.79e-13	2.44e-11	UP
ENSG00000163694	RBM47	RNA binding motif protein 47 [Source:HGNC Symbol;Acc:HGNC:30358]	protein_coding	GO:0008152|GO:0005623|GO:0002376|GO:0032502|GO:0009987|GO:0071704|GO:0044237|GO:0043227|GO:0048856|GO:0097159|GO:0002520|GO:0005622|GO:0043229|GO:0006807|GO:0034641|GO:0006139|GO:0048513|GO:0006725|GO:0003676|GO:0048534|GO:0046483|GO:0043231|GO:0048731|GO:0007275|GO:0005634|GO:0030097|GO:0016070|GO:0030154|GO:0003723|GO:0002244|GO:0009451|GO:0016553|GO:0016554	metabolic process|cell|immune system process|developmental process|cellular process|organic substance metabolic process|cellular metabolic process|membrane-bounded organelle|anatomical structure development|organic cyclic compound binding|immune system development|intracellular|intracellular organelle|nitrogen compound metabolic process|cellular nitrogen compound metabolic process|nucleobase-cont…	-	-	-	-	4:40423267-40630875	537	581	452	918	907	1034	2.24623	2.04382	2.00751	4.98424	4.88524	4.58617	2.09918	4.81855	-1.19877	2.93e-13	2.55e-11	DOWN
ENSG00000152413	HOMER1	homer scaffold protein 1 [Source:HGNC Symbol;Acc:HGNC:17512]	protein_coding	GO:0045202|GO:0023052|GO:0005623|GO:0016020|GO:0032502|GO:0009987|GO:0030054|GO:0051179|GO:0007610|GO:0050896|GO:0060090|GO:0007165|GO:0097060|GO:0048856|GO:0071944|GO:0098794|GO:0005886|GO:0042995|GO:0005515|GO:0007154|GO:0005622|GO:0065009|GO:0023051|GO:0043229|GO:0051716|GO:0051050|GO:0050794|GO:0045177|GO:0061061|GO:0009888|GO:0006810|GO:0005102|GO:0044325|GO:0048513|GO:0032279|GO:0035591|GO:…	synapse|signaling|cell|membrane|developmental process|cellular process|cell junction|localization|behavior|response to stimulus|binding, bridging|signal transduction|synaptic membrane|anatomical structure development|cell periphery|postsynapse|plasma membrane|cell projection|protein binding|cell communication|intracellular|regulation of molecular function|regulation of signaling|intracellular org…	K15010	homer[-]	hsa04068|hsa04724	FoxO signaling pathway - Homo sapiens (human)|Glutamatergic synapse - Homo sapiens (human)	5:79372636-79514217	222	226	152	438	396	489	2.60113	2.22692	1.891	6.66133	5.97452	6.07531	2.23968	6.23706	-1.47757	2.97e-13	2.58e-11	DOWN
ENSG00000153721	CNKSR3	CNKSR family member 3 [Source:HGNC Symbol;Acc:HGNC:23034]	protein_coding	GO:0023052|GO:0008152|GO:0005623|GO:0016020|GO:0009987|GO:0051179|GO:0050896|GO:0071704|GO:0044237|GO:0007165|GO:0023057|GO:0009892|GO:0019222|GO:0005515|GO:0007154|GO:0005622|GO:0023051|GO:0006807|GO:0051716|GO:0051050|GO:0048523|GO:0050794|GO:0031324|GO:0035556|GO:0006810|GO:0031323|GO:0009968|GO:0010646|GO:0009966|GO:0043270|GO:0023014|GO:0005737|GO:0019538|GO:0051171|GO:0044267|GO:1902531|GO:…	signaling|metabolic process|cell|membrane|cellular process|localization|response to stimulus|organic substance metabolic process|cellular metabolic process|signal transduction|negative regulation of signaling|negative regulation of metabolic process|regulation of metabolic process|protein binding|cell communication|intracellular|regulation of signaling|nitrogen compound metabolic process|cellular…	-	-	-	-	6:154387504-154510659	1060	1267	826	1747	1743	2430	3.61904	3.63789	2.99438	7.74207	7.66273	8.79718	3.4171	8.06733	-1.23932	3.53e-13	3.06e-11	DOWN
ENSG00000116285	ERRFI1	ERBB receptor feedback inhibitor 1 [Source:HGNC Symbol;Acc:HGNC:18185]	protein_coding	GO:0023052|GO:0008152|GO:0005623|GO:0098772|GO:0016020|GO:0032502|GO:0009987|GO:0050896|GO:0030234|GO:0071704|GO:0044237|GO:0007165|GO:0043227|GO:0048856|GO:0023057|GO:0071944|GO:0050793|GO:0009628|GO:0008283|GO:0009892|GO:0019222|GO:0005886|GO:0005515|GO:0019898|GO:0007154|GO:0006950|GO:0005622|GO:0065009|GO:0023051|GO:0009653|GO:0009058|GO:0043229|GO:0006807|GO:0051716|GO:0048523|GO:0050794|GO:…	signaling|metabolic process|cell|molecular function regulator|membrane|developmental process|cellular process|response to stimulus|enzyme regulator activity|organic substance metabolic process|cellular metabolic process|signal transduction|membrane-bounded organelle|anatomical structure development|negative regulation of signaling|cell periphery|regulation of developmental process|response to abi…	-	-	-	-	1:8004404-8026308	2343	2573	2250	808	549	989	27.938	25.8018	28.4869	12.5058	8.42936	12.5046	27.4089	11.1466	1.29804	3.6e-13	3.11e-11	UP
ENSG00000147883	CDKN2B	cyclin dependent kinase inhibitor 2B [Source:HGNC Symbol;Acc:HGNC:1788]	protein_coding	GO:0023052|GO:0008152|GO:0005623|GO:0098772|GO:0002376|GO:0032502|GO:0003824|GO:0009987|GO:0050896|GO:0030234|GO:0071704|GO:0044237|GO:0007165|GO:0043227|GO:0048856|GO:0008283|GO:0002520|GO:0009892|GO:0016740|GO:0019222|GO:0000075|GO:0005515|GO:0007154|GO:0009893|GO:0005622|GO:0065009|GO:0023051|GO:0009605|GO:0009058|GO:0043229|GO:0006807|GO:0051716|GO:0048523|GO:0050794|GO:0009991|GO:0007093|GO:…	signaling|metabolic process|cell|molecular function regulator|immune system process|developmental process|catalytic activity|cellular process|response to stimulus|enzyme regulator activity|organic substance metabolic process|cellular metabolic process|signal transduction|membrane-bounded organelle|anatomical structure development|cell proliferation|immune system development|negative regulation of…	K04685	cyclin-dependent kinase inhibitor 2B[-]	hsa05200|hsa05166|hsa05203|hsa04218|hsa05226|hsa04068|hsa04110|hsa05222|hsa04350	Pathways in cancer - Homo sapiens (human)|HTLV-I infection - Homo sapiens (human)|Viral carcinogenesis - Homo sapiens (human)|Cellular senescence - Homo sapiens (human)|Gastric cancer - Homo sapiens (human)|FoxO signaling pathway - Homo sapiens (human)|Cell cycle - Homo sapiens (human)|Small cell lung cancer - Homo sapiens (human)|TGF-beta signaling pathway - Homo sapiens (human)	9:22002903-22009363	1421	1576	1298	521	486	573	19.5267	18.2128	18.9387	9.29287	8.59944	8.3491	18.8927	8.74713	1.11095	3.67e-13	3.16e-11	UP
ENSG00000254166	CASC19	cancer susceptibility 19 [Source:HGNC Symbol;Acc:HGNC:49476]	processed_transcript	-	-	-	-	-	-	8:127072694-127227541	846	1248	754	272	159	153	1.13452	1.40748	1.07362	0.473463	0.274559	0.217561	1.2052	0.321861	1.90477	3.85e-13	3.3e-11	UP
ENSG00000183155	RABIF	RAB interacting factor [Source:HGNC Symbol;Acc:HGNC:9797]	protein_coding	GO:0023052|GO:0005623|GO:0098772|GO:0016020|GO:0009987|GO:0051179|GO:0050896|GO:0007165|GO:0043167|GO:0033036|GO:0016043|GO:0005085|GO:0005515|GO:0007154|GO:0005622|GO:0065009|GO:0051716|GO:0050794|GO:0045184|GO:0035556|GO:0006810|GO:0061024|GO:0008104|GO:0005737|GO:0043169|GO:0015031|GO:0061025|GO:0071702|GO:0046872|GO:0007264|GO:0005829|GO:0016192|GO:0046914|GO:0015833|GO:0048193|GO:0042886|GO:…	signaling|cell|molecular function regulator|membrane|cellular process|localization|response to stimulus|signal transduction|ion binding|macromolecule localization|cellular component organization|guanyl-nucleotide exchange factor activity|protein binding|cell communication|intracellular|regulation of molecular function|cellular response to stimulus|regulation of cellular process|establishment of p…	-	-	-	-	1:202878957-202889135	106	125	109	230	226	304	3.50004	3.47108	3.82148	9.85764	9.60894	10.6437	3.59753	10.0367	-1.48021	4.77e-13	4.08e-11	DOWN
ENSG00000166548	TK2	thymidine kinase 2, mitochondrial [Source:HGNC Symbol;Acc:HGNC:11831]	protein_coding	GO:0008152|GO:0005623|GO:0003824|GO:0009987|GO:0097367|GO:0071704|GO:0044237|GO:0043227|GO:0043167|GO:0097159|GO:0016740|GO:0005622|GO:0009058|GO:0043229|GO:0006807|GO:0036094|GO:0034641|GO:0006139|GO:0019637|GO:0044281|GO:0044249|GO:1901135|GO:0006725|GO:0046483|GO:0016772|GO:0005737|GO:0000166|GO:0043231|GO:1901657|GO:0032555|GO:0035639|GO:0009116|GO:0005739|GO:0006796|GO:1901137|GO:0017076|GO:…	metabolic process|cell|catalytic activity|cellular process|carbohydrate derivative binding|organic substance metabolic process|cellular metabolic process|membrane-bounded organelle|ion binding|organic cyclic compound binding|transferase activity|intracellular|biosynthetic process|intracellular organelle|nitrogen compound metabolic process|small molecule binding|cellular nitrogen compound metaboli…	K00857	thymidine kinase[2.7.1.21]	hsa01100|hsa00240|hsa00983	Metabolic pathways - Homo sapiens (human)|Pyrimidine metabolism - Homo sapiens (human)|Drug metabolism - other enzymes - Homo sapiens (human)	16:66508003-66552544	160	154	141	30	34	45	0.70306	0.569089	0.657859	0.171106	0.192376	0.209671	0.643336	0.191051	1.75161	5.07e-13	4.32e-11	UP
ENSG00000090020	SLC9A1	solute carrier family 9 member A1 [Source:HGNC Symbol;Acc:HGNC:11071]	protein_coding	GO:0040011|GO:0005576|GO:0040007|GO:0023052|GO:0008152|GO:0005623|GO:0032991|GO:0016020|GO:0032502|GO:0009987|GO:0030054|GO:0051179|GO:0005215|GO:0005198|GO:0050896|GO:1902495|GO:0071704|GO:0044237|GO:0030055|GO:0060090|GO:0007165|GO:0098900|GO:0048870|GO:0043227|GO:0043167|GO:0048856|GO:0051641|GO:0071944|GO:0009628|GO:0016043|GO:0031224|GO:0007155|GO:0016049|GO:0009986|GO:0019222|GO:0005886|GO:…	locomotion|extracellular region|growth|signaling|metabolic process|cell|macromolecular complex|membrane|developmental process|cellular process|cell junction|localization|transporter activity|structural molecule activity|response to stimulus|transmembrane transporter complex|organic substance metabolic process|cellular metabolic process|cell-substrate junction|binding, bridging|signal transduction…	K05742	solute carrier family 9 (sodium/hydrogen exchanger), member 1[-]	hsa04810|hsa05205|hsa04024|hsa04261|hsa04371|hsa04919|hsa04972|hsa04970|hsa04260|hsa04971|hsa04976	Regulation of actin cytoskeleton - Homo sapiens (human)|Proteoglycans in cancer - Homo sapiens (human)|cAMP signaling pathway - Homo sapiens (human)|Adrenergic signaling in cardiomyocytes - Homo sapiens (human)|Apelin signaling pathway - Homo sapiens (human)|Thyroid hormone signaling pathway - Homo sapiens (human)|Pancreatic secretion - Homo sapiens (human)|Salivary secretion - Homo sapiens (huma…	1:27098815-27166981	1292	1663	1461	520	509	568	12.4196	13.4438	14.9119	6.48819	6.30028	5.78951	13.5917	6.19266	1.1341	5.4e-13	4.59e-11	UP
ENSG00000057593	F7	coagulation factor VII [Source:HGNC Symbol;Acc:HGNC:3544]	protein_coding	GO:0040011|GO:0005576|GO:0023052|GO:0008152|GO:0005623|GO:0032991|GO:0016020|GO:0002376|GO:0032502|GO:0003824|GO:0009987|GO:0051179|GO:0048511|GO:0050896|GO:0007623|GO:0071704|GO:0044237|GO:0040017|GO:0002684|GO:0007165|GO:0048870|GO:0043227|GO:0043167|GO:0048856|GO:0050900|GO:0051641|GO:0071944|GO:0009628|GO:0002682|GO:0040012|GO:0005886|GO:0005515|GO:1902494|GO:0007154|GO:0006950|GO:0005622|GO:…	locomotion|extracellular region|signaling|metabolic process|cell|macromolecular complex|membrane|immune system process|developmental process|catalytic activity|cellular process|localization|rhythmic process|response to stimulus|circadian rhythm|organic substance metabolic process|cellular metabolic process|positive regulation of locomotion|positive regulation of immune system process|signal trans…	K01320	coagulation factor VII[3.4.21.21]	hsa04610	Complement and coagulation cascades - Homo sapiens (human)	13:113105788-113120681	56	144	64	346	274	296	0.519449	1.12333	0.630342	4.16591	3.2727	2.91138	0.757707	3.45	-2.18688	5.73e-13	4.86e-11	DOWN
ENSG00000114331	ACAP2	ArfGAP with coiled-coil, ankyrin repeat and PH domains 2 [Source:HGNC Symbol;Acc:HGNC:16469]	protein_coding	GO:0005623|GO:0098772|GO:0016020|GO:0009987|GO:0051179|GO:0050896|GO:0030234|GO:0031090|GO:0043227|GO:0043167|GO:0033036|GO:0051641|GO:0005515|GO:0005622|GO:0012505|GO:0065009|GO:0008289|GO:0043229|GO:0051716|GO:0031982|GO:0005768|GO:0008047|GO:0005543|GO:1990089|GO:0097708|GO:0008104|GO:0010033|GO:0010008|GO:0005737|GO:0019899|GO:0050790|GO:0043169|GO:0071310|GO:0051020|GO:0030695|GO:0070848|GO:…	cell|molecular function regulator|membrane|cellular process|localization|response to stimulus|enzyme regulator activity|organelle membrane|membrane-bounded organelle|ion binding|macromolecule localization|cellular localization|protein binding|intracellular|endomembrane system|regulation of molecular function|lipid binding|intracellular organelle|cellular response to stimulus|vesicle|endosome|enzy…	K12489	Arf-GAP with coiled-coil, ANK repeat and PH domain-containing protein[-]	hsa04144	Endocytosis - Homo sapiens (human)	3:195274736-195443078	375	469	328	619	749	1060	2.03001	2.13514	1.8853	4.34945	5.22093	6.08447	2.01682	5.21828	-1.3715	5.96e-13	5.04e-11	DOWN
ENSG00000184557	SOCS3	suppressor of cytokine signaling 3 [Source:HGNC Symbol;Acc:HGNC:19391]	protein_coding	GO:0040007|GO:0023052|GO:0008152|GO:0000003|GO:0005623|GO:0022414|GO:0098772|GO:0002376|GO:0032502|GO:0009987|GO:0050896|GO:0030234|GO:0071704|GO:0044237|GO:0007165|GO:0006955|GO:0003006|GO:0048856|GO:0023057|GO:0050793|GO:0002682|GO:0009892|GO:0019222|GO:0005515|GO:0007154|GO:0009893|GO:0006950|GO:0005622|GO:0065009|GO:0023051|GO:0009653|GO:0009605|GO:0006807|GO:0051716|GO:0040008|GO:0048523|GO:…	growth|signaling|metabolic process|reproduction|cell|reproductive process|molecular function regulator|immune system process|developmental process|cellular process|response to stimulus|enzyme regulator activity|organic substance metabolic process|cellular metabolic process|signal transduction|immune response|developmental process involved in reproduction|anatomical structure development|negative …	K04696	suppressor of cytokine signaling 3[-]	hsa05168|hsa05164|hsa04630|hsa04932|hsa04910|hsa04120|hsa05160|hsa04380|hsa04668|hsa04931|hsa04917|hsa04920|hsa04930	Herpes simplex infection - Homo sapiens (human)|Influenza A - Homo sapiens (human)|Jak-STAT signaling pathway - Homo sapiens (human)|Non-alcoholic fatty liver disease (NAFLD) - Homo sapiens (human)|Insulin signaling pathway - Homo sapiens (human)|Ubiquitin mediated proteolysis - Homo sapiens (human)|Hepatitis C - Homo sapiens (human)|Osteoclast differentiation - Homo sapiens (human)|TNF signaling…	17:78356778-78360077	191	190	190	30	44	61	4.9516	4.14242	5.23006	1.0095	1.46882	1.67685	4.77469	1.38505	1.78547	6.13e-13	5.17e-11	UP
ENSG00000163602	RYBP	RING1 and YY1 binding protein [Source:HGNC Symbol;Acc:HGNC:10480]	protein_coding	GO:0008152|GO:0005623|GO:0032991|GO:0000988|GO:0032502|GO:0009987|GO:0071704|GO:0044237|GO:0000989|GO:0043227|GO:0043167|GO:0048856|GO:0043234|GO:0097159|GO:0016043|GO:0009892|GO:0019222|GO:0005515|GO:0009893|GO:0005622|GO:0009058|GO:0043229|GO:0006807|GO:0009056|GO:0048523|GO:0050794|GO:0034641|GO:0031324|GO:0006139|GO:0031323|GO:0045786|GO:0007049|GO:0010942|GO:0051726|GO:0044249|GO:0010948|GO:…	metabolic process|cell|macromolecular complex|transcription factor activity, protein binding|developmental process|cellular process|organic substance metabolic process|cellular metabolic process|transcription factor activity, transcription factor binding|membrane-bounded organelle|ion binding|anatomical structure development|protein complex|organic cyclic compound binding|cellular component organ…	-	-	-	-	3:72371825-72446621	728	879	587	204	205	291	8.09597	8.22077	6.9313	2.94473	2.93555	3.43148	7.74935	3.10392	1.31999	6.26e-13	5.25e-11	UP
ENSG00000267855	NDUFA7	NADH:ubiquinone oxidoreductase subunit A7 [Source:HGNC Symbol;Acc:HGNC:7691]	protein_coding	GO:0008152|GO:0005623|GO:0032991|GO:0016020|GO:0003824|GO:0009987|GO:0005198|GO:0071704|GO:0044237|GO:0031090|GO:0016491|GO:1990904|GO:0043227|GO:0043234|GO:1990204|GO:0016043|GO:1902494|GO:0003735|GO:0005622|GO:0009058|GO:0043229|GO:0006807|GO:0070469|GO:0005761|GO:0034641|GO:0015980|GO:0006139|GO:0022607|GO:0006091|GO:0019637|GO:0005746|GO:0044281|GO:0044249|GO:1901135|GO:0006725|GO:0055114|GO:…	metabolic process|cell|macromolecular complex|membrane|catalytic activity|cellular process|structural molecule activity|organic substance metabolic process|cellular metabolic process|organelle membrane|oxidoreductase activity|ribonucleoprotein complex|membrane-bounded organelle|protein complex|oxidoreductase complex|cellular component organization|catalytic complex|structural constituent of ribos…	K03951	NADH dehydrogenase (ubiquinone) 1 alpha subcomplex subunit 7[-]	hsa01100|hsa05016|hsa05010|hsa04932|hsa04723|hsa05012|hsa00190	Metabolic pathways - Homo sapiens (human)|Huntington's disease - Homo sapiens (human)|Alzheimer's disease - Homo sapiens (human)|Non-alcoholic fatty liver disease (NAFLD) - Homo sapiens (human)|Retrograde endocannabinoid signaling - Homo sapiens (human)|Parkinson's disease - Homo sapiens (human)|Oxidative phosphorylation - Homo sapiens (human)	19:8308768-8321396	108	95	171	344	392	396	3.83771	2.83897	6.45187	15.8666	17.9364	14.9209	4.37618	16.2413	-1.89192	6.83e-13	5.72e-11	DOWN
ENSG00000235105	AL356968.2	amyotrophic lateral sclerosis 2 (juvenile) chromosome region, candidate 2 (ALS2CR2) pseudogene	processed_pseudogene	-	-	-	-	-	-	1:48435967-48437223	18	21	24	56	88	125	1.14899	1.12732	1.62664	4.63983	7.23299	8.46053	1.30099	6.77778	-2.38121	7.36e-13	6.15e-11	DOWN
ENSG00000010438	PRSS3	serine protease 3 [Source:HGNC Symbol;Acc:HGNC:9486]	protein_coding	GO:0040011|GO:0005576|GO:0008152|GO:0005623|GO:0002376|GO:0003824|GO:0009987|GO:0051179|GO:0050896|GO:0071704|GO:0044237|GO:0051707|GO:0006955|GO:0048870|GO:0043227|GO:0043167|GO:0005515|GO:0005622|GO:0012505|GO:0016787|GO:0045321|GO:0009605|GO:0005615|GO:0009607|GO:0043229|GO:0006807|GO:0007586|GO:0008233|GO:0002366|GO:0032940|GO:0031982|GO:0006810|GO:0002263|GO:0017171|GO:0001775|GO:0043207|GO:…	locomotion|extracellular region|metabolic process|cell|immune system process|catalytic activity|cellular process|localization|response to stimulus|organic substance metabolic process|cellular metabolic process|response to other organism|immune response|cell motility|membrane-bounded organelle|ion binding|protein binding|intracellular|endomembrane system|hydrolase activity|leukocyte activation|res…	K01312	trypsin[3.4.21.4]	hsa04080|hsa05164|hsa04972|hsa04974	Neuroactive ligand-receptor interaction - Homo sapiens (human)|Influenza A - Homo sapiens (human)|Pancreatic secretion - Homo sapiens (human)|Protein digestion and absorption - Homo sapiens (human)	9:33750466-33799231	80	104	79	12	11	24	2.28922	2.50274	2.40027	0.445721	0.405293	0.728205	2.39741	0.526407	2.18723	7.46e-13	6.21e-11	UP
ENSG00000131791	PRKAB2	protein kinase AMP-activated non-catalytic subunit beta 2 [Source:HGNC Symbol;Acc:HGNC:9379]	protein_coding	GO:0023052|GO:0008152|GO:0005623|GO:0032991|GO:0003824|GO:0009987|GO:0051179|GO:0050896|GO:0071704|GO:0044237|GO:0007165|GO:0043227|GO:0033036|GO:0043234|GO:0051641|GO:0016740|GO:0019222|GO:0005515|GO:1902494|GO:0007154|GO:0005622|GO:0023051|GO:0009058|GO:0043229|GO:0006807|GO:0009056|GO:0051716|GO:0048523|GO:0050794|GO:0035556|GO:0042180|GO:0006810|GO:0031323|GO:0045786|GO:0046907|GO:0007049|GO:…	signaling|metabolic process|cell|macromolecular complex|catalytic activity|cellular process|localization|response to stimulus|organic substance metabolic process|cellular metabolic process|signal transduction|membrane-bounded organelle|macromolecule localization|protein complex|cellular localization|transferase activity|regulation of metabolic process|protein binding|catalytic complex|cell commun…	K07199	5'-AMP-activated protein kinase, regulatory beta subunit[-]	hsa04530|hsa04921|hsa04932|hsa04910|hsa04371|hsa04068|hsa04152|hsa04931|hsa04922|hsa04211|hsa05410|hsa04920|hsa04213|hsa04710	Tight junction - Homo sapiens (human)|Oxytocin signaling pathway - Homo sapiens (human)|Non-alcoholic fatty liver disease (NAFLD) - Homo sapiens (human)|Insulin signaling pathway - Homo sapiens (human)|Apelin signaling pathway - Homo sapiens (human)|FoxO signaling pathway - Homo sapiens (human)|AMPK signaling pathway - Homo sapiens (human)|Insulin resistance - Homo sapiens (human)|Glucagon signal…	1:147155106-147172550	693	831	597	221	227	258	9.06638	9.14299	8.29305	3.75292	3.82406	3.57907	8.83414	3.71868	1.2483	8.24e-13	6.83e-11	UP
ENSG00000102805	CLN5	CLN5, intracellular trafficking protein [Source:HGNC Symbol;Acc:HGNC:2076]	protein_coding	GO:0005576|GO:0008152|GO:0005623|GO:0016020|GO:0032502|GO:0009987|GO:0051179|GO:0071704|GO:0044237|GO:0031090|GO:0043227|GO:0048856|GO:0051641|GO:0016043|GO:0031224|GO:0005515|GO:0030246|GO:0005622|GO:0012505|GO:0065009|GO:0005615|GO:0043229|GO:0006807|GO:0009056|GO:0036094|GO:0034641|GO:0031982|GO:0007420|GO:0006810|GO:0046907|GO:0019725|GO:0048513|GO:0070085|GO:0060322|GO:0016021|GO:0005794|GO:…	extracellular region|metabolic process|cell|membrane|developmental process|cellular process|localization|organic substance metabolic process|cellular metabolic process|organelle membrane|membrane-bounded organelle|anatomical structure development|cellular localization|cellular component organization|intrinsic component of membrane|protein binding|carbohydrate binding|intracellular|endomembrane sy…	K12390	ceroid-lipofuscinosis neuronal protein 5[-]	hsa04142	Lysosome - Homo sapiens (human)	13:76990660-77019143	79	103	113	213	226	277	0.135065	0.148093	0.205131	0.472683	0.497533	0.502161	0.162763	0.490792	-1.59234	8.52e-13	7.05e-11	DOWN
ENSG00000134308	YWHAQ	tyrosine 3-monooxygenase/tryptophan 5-monooxygenase activation protein theta [Source:HGNC Symbol;Acc:HGNC:12854]	protein_coding	GO:0005576|GO:0023052|GO:0008152|GO:0005623|GO:0032991|GO:0016020|GO:0032502|GO:0009987|GO:0030054|GO:0051179|GO:0050896|GO:0071704|GO:0044237|GO:0031090|GO:0030055|GO:0007165|GO:0043227|GO:0048856|GO:0033036|GO:0043234|GO:0051641|GO:1903829|GO:0016043|GO:0009892|GO:0019222|GO:0005515|GO:0007154|GO:0005622|GO:1904951|GO:0023051|GO:0005615|GO:0051051|GO:0009058|GO:0043229|GO:0006807|GO:0051716|GO:…	extracellular region|signaling|metabolic process|cell|macromolecular complex|membrane|developmental process|cellular process|cell junction|localization|response to stimulus|organic substance metabolic process|cellular metabolic process|organelle membrane|cell-substrate junction|signal transduction|membrane-bounded organelle|anatomical structure development|macromolecule localization|protein compl…	K16197	14-3-3 protein beta/theta/zeta[-]	hsa04151|hsa05203|hsa05169|hsa04390|hsa05161|hsa04110|hsa04114|hsa05130	PI3K-Akt signaling pathway - Homo sapiens (human)|Viral carcinogenesis - Homo sapiens (human)|Epstein-Barr virus infection - Homo sapiens (human)|Hippo signaling pathway - Homo sapiens (human)|Hepatitis B - Homo sapiens (human)|Cell cycle - Homo sapiens (human)|Oocyte meiosis - Homo sapiens (human)|Pathogenic Escherichia coli infection - Homo sapiens (human)	2:9583972-9631014	2239	2500	2170	3360	3899	4478	51.314	48.1846	52.8056	99.9534	115.062	108.822	50.7681	107.946	-1.08831	8.58e-13	7.07e-11	DOWN
ENSG00000075213	SEMA3A	semaphorin 3A [Source:HGNC Symbol;Acc:HGNC:10723]	protein_coding	GO:0040011|GO:0005576|GO:0040007|GO:0023052|GO:0000003|GO:0005623|GO:0022414|GO:0032502|GO:0045499|GO:0009987|GO:0051179|GO:0050896|GO:0040017|GO:0007165|GO:0048870|GO:0003006|GO:0048856|GO:0050793|GO:0016043|GO:0016049|GO:0040012|GO:0040013|GO:0048589|GO:0042995|GO:0005515|GO:0045926|GO:0007154|GO:0009653|GO:0009605|GO:0005615|GO:0051716|GO:0040008|GO:0048523|GO:0050794|GO:2000147|GO:0048640|GO:…	locomotion|extracellular region|growth|signaling|reproduction|cell|reproductive process|developmental process|chemorepellent activity|cellular process|localization|response to stimulus|positive regulation of locomotion|signal transduction|cell motility|developmental process involved in reproduction|anatomical structure development|regulation of developmental process|cellular component organizatio…	K06840	semaphorin 3[-]	hsa04360	Axon guidance - Homo sapiens (human)	7:83955777-84492724	789	1002	748	266	267	345	6.02407	6.43378	6.06391	2.63616	2.62495	2.79307	6.17392	2.68473	1.20141	8.65e-13	7.11e-11	UP
ENSG00000138496	PARP9	poly(ADP-ribose) polymerase family member 9 [Source:HGNC Symbol;Acc:HGNC:24118]	protein_coding	GO:0040011|GO:0023052|GO:0008152|GO:0005623|GO:0032991|GO:0098772|GO:0016020|GO:0002376|GO:0000988|GO:0003824|GO:0009987|GO:0051179|GO:0050896|GO:0097367|GO:0030234|GO:0071704|GO:0044237|GO:0051707|GO:0000989|GO:0002684|GO:0007165|GO:0006955|GO:0048870|GO:0043227|GO:0043167|GO:0033036|GO:0043234|GO:0051641|GO:1903829|GO:0097159|GO:0002682|GO:0009892|GO:0016740|GO:0019222|GO:0005515|GO:0007154|GO:…	locomotion|signaling|metabolic process|cell|macromolecular complex|molecular function regulator|membrane|immune system process|transcription factor activity, protein binding|catalytic activity|cellular process|localization|response to stimulus|carbohydrate derivative binding|enzyme regulator activity|organic substance metabolic process|cellular metabolic process|response to other organism|transcr…	-	-	-	-	3:122527924-122564577	1143	1430	1123	404	387	558	7.36633	7.75044	7.68463	3.37958	3.21154	3.81319	7.60047	3.4681	1.13194	8.88e-13	7.28e-11	UP
ENSG00000172239	PAIP1	poly(A) binding protein interacting protein 1 [Source:HGNC Symbol;Acc:HGNC:16945]	protein_coding	GO:0008152|GO:0005623|GO:0009987|GO:0045182|GO:0071704|GO:0044237|GO:0097159|GO:0009892|GO:0019222|GO:0005515|GO:0009893|GO:0005622|GO:0009058|GO:0006807|GO:0009056|GO:0050794|GO:0034641|GO:0006413|GO:0006139|GO:0031323|GO:0044249|GO:0006725|GO:0043487|GO:0008494|GO:0003676|GO:0046483|GO:0005737|GO:0019538|GO:0051171|GO:0031325|GO:0044267|GO:0010629|GO:0043489|GO:0051247|GO:0043488|GO:0051246|GO:…	metabolic process|cell|cellular process|translation regulator activity|organic substance metabolic process|cellular metabolic process|organic cyclic compound binding|negative regulation of metabolic process|regulation of metabolic process|protein binding|positive regulation of metabolic process|intracellular|biosynthetic process|nitrogen compound metabolic process|catabolic process|regulation of …	K14322	polyadenylate-binding protein-interacting protein 1[-]	hsa03013	RNA transport - Homo sapiens (human)	5:43526267-43557758	2076	2414	1895	630	786	947	24.9808	24.4288	24.2118	9.84001	12.1787	12.0831	24.5404	11.3673	1.11028	8.92e-13	7.29e-11	UP
ENSG00000123213	NLN	neurolysin [Source:HGNC Symbol;Acc:HGNC:16058]	protein_coding	GO:0005576|GO:0008152|GO:0005623|GO:0016020|GO:0032502|GO:0003824|GO:0009987|GO:0071704|GO:0044237|GO:0043227|GO:0043167|GO:0033218|GO:0048856|GO:0071944|GO:0050793|GO:0019222|GO:0005886|GO:0005622|GO:0016787|GO:0009058|GO:0043229|GO:0006807|GO:0050794|GO:0008233|GO:0044262|GO:0034641|GO:0061061|GO:0009888|GO:0005975|GO:0031323|GO:0048513|GO:0044281|GO:0042277|GO:0005737|GO:0045595|GO:0043231|GO:…	extracellular region|metabolic process|cell|membrane|developmental process|catalytic activity|cellular process|organic substance metabolic process|cellular metabolic process|membrane-bounded organelle|ion binding|amide binding|anatomical structure development|cell periphery|regulation of developmental process|regulation of metabolic process|plasma membrane|intracellular|hydrolase activity|biosynt…	K01393	neurolysin[3.4.24.16]	hsa04614	Renin-angiotensin system - Homo sapiens (human)	5:65722196-65871725	565	575	505	832	952	1299	3.26919	2.79799	3.10257	6.24872	7.09295	7.96985	3.05658	7.10384	-1.21668	9.13e-13	7.44e-11	DOWN
ENSG00000162613	FUBP1	far upstream element binding protein 1 [Source:HGNC Symbol;Acc:HGNC:4004]	protein_coding	GO:0008152|GO:0005623|GO:0009987|GO:0071704|GO:0044237|GO:0043227|GO:0097159|GO:0019222|GO:0005515|GO:0009893|GO:0005622|GO:0009058|GO:0043229|GO:0006807|GO:0003700|GO:0050794|GO:0034641|GO:0006139|GO:0031323|GO:0044249|GO:0006725|GO:0003676|GO:0046483|GO:0043231|GO:0051171|GO:0005634|GO:0051252|GO:0016070|GO:0003723|GO:0034645|GO:0010467|GO:0010468|GO:0003677|GO:0010628|GO:0006355|GO:2001141|GO:…	metabolic process|cell|cellular process|organic substance metabolic process|cellular metabolic process|membrane-bounded organelle|organic cyclic compound binding|regulation of metabolic process|protein binding|positive regulation of metabolic process|intracellular|biosynthetic process|intracellular organelle|nitrogen compound metabolic process|transcription factor activity, sequence-specific DNA …	-	-	-	-	1:77944055-77979110	3408	4586	3355	1416	1246	1460	34.3354	38.8564	35.8901	18.5175	16.1644	15.5971	36.3606	16.7597	1.11738	9.2e-13	7.47e-11	UP
ENSG00000041982	TNC	tenascin C [Source:HGNC Symbol;Acc:HGNC:5318]	protein_coding	GO:0005576|GO:0040007|GO:0023052|GO:0008152|GO:0000003|GO:0005623|GO:0022414|GO:0016020|GO:0032502|GO:0009987|GO:0030054|GO:0050896|GO:0097367|GO:0071704|GO:0044237|GO:0030055|GO:0043227|GO:0003006|GO:0048856|GO:0009628|GO:0008283|GO:0016043|GO:0007155|GO:0019222|GO:0048589|GO:0005515|GO:0007154|GO:0009893|GO:0006950|GO:0031012|GO:0030155|GO:0005622|GO:0012505|GO:0009653|GO:0009605|GO:0005615|GO:…	extracellular region|growth|signaling|metabolic process|reproduction|cell|reproductive process|membrane|developmental process|cellular process|cell junction|response to stimulus|carbohydrate derivative binding|organic substance metabolic process|cellular metabolic process|cell-substrate junction|membrane-bounded organelle|developmental process involved in reproduction|anatomical structure develop…	K06252	tenascin[-]	hsa04151|hsa05165|hsa05206|hsa04510|hsa04512	PI3K-Akt signaling pathway - Homo sapiens (human)|Human papillomavirus infection - Homo sapiens (human)|MicroRNAs in cancer - Homo sapiens (human)|Focal adhesion - Homo sapiens (human)|ECM-receptor interaction - Homo sapiens (human)	9:115019578-115118257	669	740	553	195	173	265	3.47523	3.23278	3.05016	1.31482	1.15719	1.45967	3.25272	1.31056	1.31146	9.4e-13	7.62e-11	UP
ENSG00000235655	H3F3AP4	H3 histone, family 3A, pseudogene 4 [Source:HGNC Symbol;Acc:HGNC:42980]	processed_pseudogene	-	-	-	-	-	-	2:174719908-174720318	695	794	720	1149	1236	1465	135.68	130.358	149.246	291.158	310.705	303.263	138.428	301.709	-1.12402	9.99e-13	8.07e-11	DOWN
ENSG00000176542	USF3	upstream transcription factor family member 3 [Source:HGNC Symbol;Acc:HGNC:30494]	protein_coding	GO:0008152|GO:0005623|GO:0016020|GO:0032502|GO:0003824|GO:0009987|GO:0071704|GO:0044237|GO:0031090|GO:0043227|GO:0048856|GO:0050793|GO:0097159|GO:0005515|GO:0005622|GO:0012505|GO:0016787|GO:0043229|GO:0006807|GO:0048523|GO:0050794|GO:0009888|GO:0048513|GO:1901135|GO:0005794|GO:0045596|GO:0005783|GO:0010719|GO:0003676|GO:0016798|GO:0005737|GO:0045595|GO:0043231|GO:0048731|GO:0046983|GO:0007275|GO:…	metabolic process|cell|membrane|developmental process|catalytic activity|cellular process|organic substance metabolic process|cellular metabolic process|organelle membrane|membrane-bounded organelle|anatomical structure development|regulation of developmental process|organic cyclic compound binding|protein binding|intracellular|endomembrane system|hydrolase activity|intracellular organelle|nitrog…	-	-	-	-	3:113648385-113696646	528	698	440	1074	866	1510	1.80477	2.00645	1.5969	4.76505	3.81156	5.47285	1.80271	4.68316	-1.37732	1.01e-12	8.16e-11	DOWN
ENSG00000117318	ID3	inhibitor of DNA binding 3, HLH protein [Source:HGNC Symbol;Acc:HGNC:5362]	protein_coding	GO:0008152|GO:0005623|GO:0000988|GO:0032502|GO:0009987|GO:0048511|GO:0050896|GO:0007623|GO:0071704|GO:0044237|GO:0000989|GO:0043227|GO:0043167|GO:0048856|GO:0050793|GO:0097159|GO:0043433|GO:0009892|GO:0019222|GO:0005515|GO:0006950|GO:0005622|GO:0065009|GO:0009653|GO:0008289|GO:0009058|GO:0043229|GO:0006807|GO:0051716|GO:0003700|GO:0048523|GO:0036094|GO:0050794|GO:0034641|GO:0031324|GO:0061061|GO:…	metabolic process|cell|transcription factor activity, protein binding|developmental process|cellular process|rhythmic process|response to stimulus|circadian rhythm|organic substance metabolic process|cellular metabolic process|transcription factor activity, transcription factor binding|membrane-bounded organelle|ion binding|anatomical structure development|regulation of developmental process|orga…	-	-	-	-	1:23557918-23559794	537	595	582	919	943	1211	15.5774	14.5153	17.926	34.603	35.2235	37.2491	16.0062	35.6919	-1.15696	1.09e-12	8.75e-11	DOWN
ENSG00000121068	TBX2	T-box 2 [Source:HGNC Symbol;Acc:HGNC:11597]	protein_coding	GO:0040007|GO:0023052|GO:0008152|GO:0005623|GO:0032991|GO:0032502|GO:0009987|GO:0050896|GO:0071704|GO:0044237|GO:0007165|GO:0043227|GO:0048856|GO:0043234|GO:0050793|GO:0097159|GO:0008283|GO:0009892|GO:0019222|GO:0048589|GO:0005515|GO:0007154|GO:0006950|GO:0005622|GO:0045927|GO:0009653|GO:0009058|GO:0043229|GO:0006807|GO:0048646|GO:0051716|GO:0003700|GO:0040008|GO:0048523|GO:0050794|GO:0005667|GO:…	growth|signaling|metabolic process|cell|macromolecular complex|developmental process|cellular process|response to stimulus|organic substance metabolic process|cellular metabolic process|signal transduction|membrane-bounded organelle|anatomical structure development|protein complex|regulation of developmental process|organic cyclic compound binding|cell proliferation|negative regulation of metabol…	-	-	-	-	17:61399896-61409466	195	237	211	398	380	514	1.46022	1.49251	1.67766	3.86849	3.66407	4.08126	1.54346	3.87127	-1.32664	1.18e-12	9.49e-11	DOWN
ENSG00000070614	NDST1	N-deacetylase and N-sulfotransferase 1 [Source:HGNC Symbol;Acc:HGNC:7680]	protein_coding	GO:0023052|GO:0008152|GO:0005623|GO:0016020|GO:0032502|GO:0003824|GO:0009987|GO:0050896|GO:0071704|GO:0044237|GO:0031090|GO:0007165|GO:0043227|GO:0048856|GO:0031224|GO:0016740|GO:0019222|GO:0005515|GO:0007154|GO:0009893|GO:0006950|GO:0005622|GO:0012505|GO:0016787|GO:0023051|GO:0009653|GO:0009058|GO:0043229|GO:0006807|GO:0051716|GO:0050794|GO:0044262|GO:0035556|GO:0007420|GO:0005975|GO:0001568|GO:…	signaling|metabolic process|cell|membrane|developmental process|catalytic activity|cellular process|response to stimulus|organic substance metabolic process|cellular metabolic process|organelle membrane|signal transduction|membrane-bounded organelle|anatomical structure development|intrinsic component of membrane|transferase activity|regulation of metabolic process|protein binding|cell communicat…	K02576	heparan sulfate N-deacetylase/N-sulfotransferase NDST1 [EC:3.1.1.- 2.8.2.-][-]	hsa01100|hsa00534	Metabolic pathways - Homo sapiens (human)|Glycosaminoglycan biosynthesis - heparan sulfate / heparin - Homo sapiens (human)	5:150485818-150558211	1161	1210	1002	1712	1807	2327	7.2528	6.3569	6.64631	13.8821	14.5355	15.4142	6.752	14.6106	-1.11363	1.21e-12	9.65e-11	DOWN
ENSG00000163349	HIPK1	homeodomain interacting protein kinase 1 [Source:HGNC Symbol;Acc:HGNC:19006]	protein_coding	GO:0023052|GO:0008152|GO:0005623|GO:0002376|GO:0032502|GO:0003824|GO:0009987|GO:0050896|GO:0097367|GO:0071704|GO:0044237|GO:0007165|GO:0043227|GO:0043167|GO:0048856|GO:0050793|GO:0097159|GO:0008283|GO:0002520|GO:0016043|GO:0016740|GO:0019222|GO:0005515|GO:0007154|GO:0006950|GO:0005622|GO:0023051|GO:0009653|GO:0009058|GO:0043229|GO:0006807|GO:0048646|GO:0051716|GO:0031128|GO:0036094|GO:0050794|GO:…	signaling|metabolic process|cell|immune system process|developmental process|catalytic activity|cellular process|response to stimulus|carbohydrate derivative binding|organic substance metabolic process|cellular metabolic process|signal transduction|membrane-bounded organelle|ion binding|anatomical structure development|regulation of developmental process|organic cyclic compound binding|cell proli…	K08826	homeodomain interacting protein kinase[2.7.11.1]	hsa04218	Cellular senescence - Homo sapiens (human)	1:113929192-113977869	1140	1530	1091	330	403	555	4.91642	5.54909	4.99583	1.84729	2.23794	2.53797	5.15378	2.20773	1.22307	1.25e-12	9.97e-11	UP
ENSG00000078140	UBE2K	ubiquitin conjugating enzyme E2 K [Source:HGNC Symbol;Acc:HGNC:4914]	protein_coding	GO:0005576|GO:0023052|GO:0008152|GO:0005623|GO:0002376|GO:0003824|GO:0009987|GO:0050896|GO:0097367|GO:0071704|GO:0044237|GO:0002684|GO:0007165|GO:0006955|GO:0043227|GO:0043167|GO:0097159|GO:0002682|GO:0016043|GO:0016740|GO:0019222|GO:0042995|GO:0005515|GO:0007154|GO:0009893|GO:0006950|GO:0005622|GO:0023051|GO:0005615|GO:0043229|GO:0006807|GO:0009056|GO:0051716|GO:0036094|GO:0050794|GO:0035556|GO:…	extracellular region|signaling|metabolic process|cell|immune system process|catalytic activity|cellular process|response to stimulus|carbohydrate derivative binding|organic substance metabolic process|cellular metabolic process|positive regulation of immune system process|signal transduction|immune response|membrane-bounded organelle|ion binding|organic cyclic compound binding|regulation of immun…	K04649	ubiquitin-conjugating enzyme (huntingtin interacting protein 2)[2.3.2.23]	hsa04120	Ubiquitin mediated proteolysis - Homo sapiens (human)	4:39698044-39782792	1733	2056	1599	557	649	809	13.113	13.0832	12.8467	5.47061	6.32335	6.49086	13.0143	6.09494	1.09441	1.27e-12	1.01e-10	UP
ENSG00000174501	ANKRD36C	ankyrin repeat domain 36C [Source:HGNC Symbol;Acc:HGNC:32946]	protein_coding	GO:0098772|GO:0016247|GO:0065009|GO:0016248|GO:0008200	molecular function regulator|channel regulator activity|regulation of molecular function|channel inhibitor activity|ion channel inhibitor activity	-	-	-	-	2:95836919-95991831	288	351	212	64	69	92	2.40136	2.46126	1.87689	0.692656	0.740822	0.813393	2.2465	0.748957	1.58473	1.32e-12	1.05e-10	UP
ENSG00000049449	RCN1	reticulocalbin 1 [Source:HGNC Symbol;Acc:HGNC:9934]	protein_coding	GO:0008152|GO:0005623|GO:0032502|GO:0009987|GO:0071704|GO:0044237|GO:0043227|GO:0043167|GO:0048856|GO:0005515|GO:0005622|GO:0012505|GO:0043229|GO:0006807|GO:0048513|GO:0007423|GO:0005783|GO:0005737|GO:0043231|GO:0048731|GO:0007275|GO:0019538|GO:0043169|GO:0044267|GO:0046872|GO:0036211|GO:0001654|GO:0005788|GO:0009790|GO:0005509|GO:0043010|GO:0009792|GO:0006464|GO:0043009|GO:0043687|GO:0001701	metabolic process|cell|developmental process|cellular process|organic substance metabolic process|cellular metabolic process|membrane-bounded organelle|ion binding|anatomical structure development|protein binding|intracellular|endomembrane system|intracellular organelle|nitrogen compound metabolic process|animal organ development|sensory organ development|endoplasmic reticulum|cytoplasm|intracell…	-	-	-	-	11:31812391-32105755	1211	2176	1147	441	412	466	8.027	12.1298	8.07256	3.79423	3.51645	3.27525	9.40979	3.52865	1.41505	1.34e-12	1.06e-10	UP
ENSG00000139514	SLC7A1	solute carrier family 7 member 1 [Source:HGNC Symbol;Acc:HGNC:11057]	protein_coding	GO:0005623|GO:0016020|GO:0051179|GO:0005215|GO:0071944|GO:0031224|GO:0005886|GO:0005515|GO:0022857|GO:0006810|GO:0031226|GO:0016021|GO:0005887|GO:0015075|GO:0071702|GO:0006811|GO:0055085|GO:0046943|GO:0006820|GO:0008509|GO:0046942|GO:0015711|GO:0034220|GO:0006865|GO:1903825|GO:0008324|GO:0006812|GO:0015809|GO:0015802|GO:1905039|GO:0008514|GO:0015181|GO:0098655|GO:0015171|GO:0003333|GO:0098656|GO:…	cell|membrane|localization|transporter activity|cell periphery|intrinsic component of membrane|plasma membrane|protein binding|transmembrane transporter activity|transport|intrinsic component of plasma membrane|integral component of membrane|integral component of plasma membrane|ion transmembrane transporter activity|organic substance transport|ion transport|transmembrane transport|carboxylic aci…	K13863	solute carrier family 7 (cationic amino acid transporter), member 1[-]	hsa05206	MicroRNAs in cancer - Homo sapiens (human)	13:29509410-29595688	1790	2036	1587	623	647	803	17.2999	16.5484	16.2857	7.81548	8.05182	8.22918	16.7113	8.03216	1.05697	1.35e-12	1.07e-10	UP
ENSG00000130589	HELZ2	helicase with zinc finger 2 [Source:HGNC Symbol;Acc:HGNC:30021]	protein_coding	GO:0008152|GO:0005623|GO:0016020|GO:0000988|GO:0003824|GO:0009987|GO:0097367|GO:0071704|GO:0044237|GO:0000989|GO:0043227|GO:0043167|GO:0097159|GO:0019222|GO:0005515|GO:0009893|GO:0005622|GO:0016787|GO:0009058|GO:0043229|GO:0006807|GO:0036094|GO:0050794|GO:0034641|GO:0016817|GO:0006139|GO:0031323|GO:0044249|GO:0006725|GO:0003712|GO:0003676|GO:0006629|GO:0046483|GO:0000166|GO:0043231|GO:0051171|GO:…	metabolic process|cell|membrane|transcription factor activity, protein binding|catalytic activity|cellular process|carbohydrate derivative binding|organic substance metabolic process|cellular metabolic process|transcription factor activity, transcription factor binding|membrane-bounded organelle|ion binding|organic cyclic compound binding|regulation of metabolic process|protein binding|positive r…	-	-	-	-	20:63558086-63574239	615	683	585	206	188	248	3.07086	2.86808	3.10156	1.33515	1.20876	1.31307	3.0135	1.28566	1.22893	1.37e-12	1.08e-10	UP
ENSG00000198925	ATG9A	autophagy related 9A [Source:HGNC Symbol;Acc:HGNC:22408]	protein_coding	GO:0008152|GO:0005623|GO:0016020|GO:0009987|GO:0051179|GO:0050896|GO:0044237|GO:0031090|GO:0043227|GO:0033036|GO:0051641|GO:0016043|GO:0031224|GO:0005515|GO:0005789|GO:0005622|GO:0042175|GO:0012505|GO:0009605|GO:0043229|GO:0009056|GO:0009991|GO:0045184|GO:0031982|GO:0005768|GO:0006810|GO:0022607|GO:0016021|GO:0005794|GO:0006996|GO:0005783|GO:0097708|GO:0008104|GO:0010008|GO:0005737|GO:0012506|GO:…	metabolic process|cell|membrane|cellular process|localization|response to stimulus|cellular metabolic process|organelle membrane|membrane-bounded organelle|macromolecule localization|cellular localization|cellular component organization|intrinsic component of membrane|protein binding|endoplasmic reticulum membrane|intracellular|nuclear outer membrane-endoplasmic reticulum membrane network|endomem…	K17907	autophagy-related protein 9[-]	hsa04140|hsa04137|hsa04136	Autophagy - animal - Homo sapiens (human)|Mitophagy - animal - Homo sapiens (human)|Autophagy - other - Homo sapiens (human)	2:219209772-219229717	355	412	339	635	641	765	1.92187	1.87577	1.94865	4.46218	4.46841	4.39145	1.91543	4.44068	-1.21311	1.52e-12	1.19e-10	DOWN
ENSG00000134323	MYCN	MYCN proto-oncogene, bHLH transcription factor [Source:HGNC Symbol;Acc:HGNC:7559]	protein_coding	GO:0098743|GO:0008152|GO:0005623|GO:0032502|GO:0009987|GO:0050896|GO:0071704|GO:0044237|GO:0043227|GO:0048856|GO:0050793|GO:0097159|GO:0008283|GO:0009892|GO:0019222|GO:0005515|GO:0009893|GO:0005622|GO:0009653|GO:0001502|GO:0009058|GO:0043229|GO:0006807|GO:0051716|GO:0003700|GO:0048523|GO:0050794|GO:0030323|GO:0034641|GO:0031324|GO:0009888|GO:0010463|GO:0006139|GO:0060968|GO:1903800|GO:0031323|GO:…	cell aggregation|metabolic process|cell|developmental process|cellular process|response to stimulus|organic substance metabolic process|cellular metabolic process|membrane-bounded organelle|anatomical structure development|regulation of developmental process|organic cyclic compound binding|cell proliferation|negative regulation of metabolic process|regulation of metabolic process|protein binding|…	K09109	N-myc proto-oncogene protein[-]	hsa05202	Transcriptional misregulation in cancer - Homo sapiens (human)	2:15940564-15947007	17	14	15	78	47	71	0.490668	0.339826	0.45968	2.92212	1.74674	2.1729	0.430058	2.28059	-2.4068	1.56e-12	1.21e-10	DOWN
ENSG00000254726	MEX3A	mex-3 RNA binding family member A [Source:HGNC Symbol;Acc:HGNC:33482]	protein_coding	GO:0005623|GO:0032991|GO:1990904|GO:0043227|GO:0043167|GO:0097159|GO:0005622|GO:0043229|GO:0003676|GO:0005737|GO:0030529|GO:0043231|GO:0043169|GO:0036464|GO:0005634|GO:0046872|GO:0003723|GO:0035770|GO:0005829|GO:0000932	cell|macromolecular complex|ribonucleoprotein complex|membrane-bounded organelle|ion binding|organic cyclic compound binding|intracellular|intracellular organelle|nucleic acid binding|cytoplasm|intracellular ribonucleoprotein complex|intracellular membrane-bounded organelle|cation binding|cytoplasmic ribonucleoprotein granule|nucleus|metal ion binding|RNA binding|ribonucleoprotein granule|cytosol…	-	-	-	-	1:156072013-156081998	715	849	728	250	255	297	8.45159	8.43968	9.13697	3.83573	3.88124	3.72253	8.67608	3.81317	1.18605	1.56e-12	1.21e-10	UP
ENSG00000057704	TMCC3	transmembrane and coiled-coil domain family 3 [Source:HGNC Symbol;Acc:HGNC:29199]	protein_coding	GO:0016020|GO:0031224|GO:0005515|GO:0016021	membrane|intrinsic component of membrane|protein binding|integral component of membrane	-	-	-	-	12:94567124-94650562	361	396	335	92	84	144	2.83005	2.61077	2.7885	0.936156	0.84794	1.19701	2.7431	0.993703	1.46492	1.6e-12	1.23e-10	UP
ENSG00000100568	VTI1B	vesicle transport through interaction with t-SNAREs 1B [Source:HGNC Symbol;Acc:HGNC:17793]	protein_coding	GO:0005576|GO:0045202|GO:0005623|GO:0032991|GO:0098772|GO:0016020|GO:0009987|GO:0051179|GO:0008021|GO:0031090|GO:0098793|GO:0043227|GO:0033036|GO:0043234|GO:0051641|GO:0016247|GO:0008283|GO:0044297|GO:0016043|GO:0031224|GO:0005515|GO:0005789|GO:0005622|GO:0042175|GO:0012505|GO:0065009|GO:0043229|GO:0050794|GO:0016248|GO:0045184|GO:0032940|GO:0031982|GO:0005768|GO:0031983|GO:0006810|GO:0031201|GO:…	extracellular region|synapse|cell|macromolecular complex|molecular function regulator|membrane|cellular process|localization|synaptic vesicle|organelle membrane|presynapse|membrane-bounded organelle|macromolecule localization|protein complex|cellular localization|channel regulator activity|cell proliferation|cell body|cellular component organization|intrinsic component of membrane|protein binding…	K08493	vesicle transport through interaction with t-SNAREs 1[-]	hsa04130	SNARE interactions in vesicular transport - Homo sapiens (human)	14:67647075-67674831	928	1112	849	321	326	399	9.34017	9.41234	9.07304	4.19361	4.22496	4.25823	9.27518	4.2256	1.13422	1.59e-12	1.23e-10	UP
ENSG00000071991	CDH19	cadherin 19 [Source:HGNC Symbol;Acc:HGNC:1758]	protein_coding	GO:0005623|GO:0016020|GO:0043167|GO:0071944|GO:0031224|GO:0007155|GO:0005886|GO:0016021|GO:0098609|GO:0043169|GO:0046872|GO:0098742|GO:0005509|GO:0007156	cell|membrane|ion binding|cell periphery|intrinsic component of membrane|cell adhesion|plasma membrane|integral component of membrane|cell-cell adhesion|cation binding|metal ion binding|cell-cell adhesion via plasma-membrane adhesion molecules|calcium ion binding|homophilic cell adhesion via plasma membrane adhesion molecules	-	-	-	-	18:66501083-66604138	358	491	302	100	110	110	3.45457	3.98455	3.09426	1.25254	1.36679	1.12552	3.51113	1.24828	1.49199	1.6e-12	1.24e-10	UP
ENSG00000163428	LRRC58	leucine rich repeat containing 58 [Source:HGNC Symbol;Acc:HGNC:26968]	protein_coding	-	-	-	-	-	-	3:120324509-120349339	1606	2061	1352	504	520	746	16.3053	17.5973	14.5746	6.64184	6.79804	8.03102	16.1591	7.15697	1.17492	1.61e-12	1.24e-10	UP
ENSG00000172159	FRMD3	FERM domain containing 3 [Source:HGNC Symbol;Acc:HGNC:24125]	protein_coding	GO:0005623|GO:0016020|GO:0009987|GO:0005198|GO:0016043|GO:0031224|GO:0005515|GO:0005622|GO:0043229|GO:0005200|GO:0016021|GO:0006996|GO:0030029|GO:0008092|GO:0030036|GO:0005856|GO:0007010|GO:0031032	cell|membrane|cellular process|structural molecule activity|cellular component organization|intrinsic component of membrane|protein binding|intracellular|intracellular organelle|structural constituent of cytoskeleton|integral component of membrane|organelle organization|actin filament-based process|cytoskeletal protein binding|actin cytoskeleton organization|cytoskeleton|cytoskeleton organization…	-	-	-	-	9:83242990-83538546	162	208	158	316	343	416	1.09988	1.18763	1.139	2.7848	2.99863	2.99484	1.14217	2.92609	-1.35719	1.7e-12	1.31e-10	DOWN
ENSG00000240857	RDH14	retinol dehydrogenase 14 [Source:HGNC Symbol;Acc:HGNC:19979]	protein_coding	GO:0008152|GO:0005623|GO:0016020|GO:0032502|GO:0003824|GO:0009987|GO:0071704|GO:0044237|GO:0031090|GO:0042445|GO:0016491|GO:0043227|GO:0005789|GO:0005622|GO:0042175|GO:0012505|GO:0043229|GO:0001503|GO:0044281|GO:0010817|GO:0055114|GO:0044255|GO:0005783|GO:0006629|GO:0005737|GO:0043231|GO:0016614|GO:0005774|GO:0005634|GO:0006066|GO:0042572|GO:0001649|GO:0005739|GO:0030154|GO:0005773|GO:0016616|GO:…	metabolic process|cell|membrane|developmental process|catalytic activity|cellular process|organic substance metabolic process|cellular metabolic process|organelle membrane|hormone metabolic process|oxidoreductase activity|membrane-bounded organelle|endoplasmic reticulum membrane|intracellular|nuclear outer membrane-endoplasmic reticulum membrane network|endomembrane system|intracellular organelle…	-	-	-	-	2:18554723-18560680	70	84	74	164	172	192	2.41678	2.43894	2.71273	7.34951	7.64653	7.02891	2.52282	7.34165	-1.54107	1.85e-12	1.42e-10	DOWN
ENSG00000162851	TFB2M	transcription factor B2, mitochondrial [Source:HGNC Symbol;Acc:HGNC:18559]	protein_coding	GO:0008152|GO:0005623|GO:0000988|GO:0003824|GO:0009987|GO:0030054|GO:0032259|GO:0042645|GO:0071704|GO:0044237|GO:0000989|GO:0043227|GO:0097159|GO:0016043|GO:0016740|GO:0019222|GO:0009893|GO:0005622|GO:0009058|GO:0043229|GO:0006807|GO:0050794|GO:0034641|GO:0006139|GO:0031323|GO:0022613|GO:0044249|GO:0006725|GO:0003712|GO:0006996|GO:0003676|GO:0046483|GO:0005737|GO:0043231|GO:0051171|GO:0031325|GO:…	metabolic process|cell|transcription factor activity, protein binding|catalytic activity|cellular process|cell junction|methylation|mitochondrial nucleoid|organic substance metabolic process|cellular metabolic process|transcription factor activity, transcription factor binding|membrane-bounded organelle|organic cyclic compound binding|cellular component organization|transferase activity|regulatio…	-	-	-	-	1:246540560-246566324	286	338	263	461	599	757	12.4176	12.3417	12.1246	25.9806	33.4886	34.8512	12.2946	31.4401	-1.35458	1.89e-12	1.44e-10	DOWN
ENSG00000257335	MGAM	maltase-glucoamylase [Source:HGNC Symbol;Acc:HGNC:7043]	protein_coding	GO:0005576|GO:0008152|GO:0005623|GO:0016020|GO:0002376|GO:0003824|GO:0009987|GO:0051179|GO:0050896|GO:0071704|GO:0044237|GO:0031090|GO:0006955|GO:0043227|GO:0071944|GO:0031224|GO:0005886|GO:0030246|GO:0005622|GO:0012505|GO:0016787|GO:0045321|GO:0005615|GO:0043229|GO:0009056|GO:0045177|GO:0007586|GO:0002366|GO:0044262|GO:0032940|GO:0031982|GO:0005975|GO:0006810|GO:0002263|GO:0001775|GO:0016021|GO:…	extracellular region|metabolic process|cell|membrane|immune system process|catalytic activity|cellular process|localization|response to stimulus|organic substance metabolic process|cellular metabolic process|organelle membrane|immune response|membrane-bounded organelle|cell periphery|intrinsic component of membrane|plasma membrane|carbohydrate binding|intracellular|endomembrane system|hydrolase a…	-	-	-	-	7:141907813-142106747	1399	1715	1267	515	516	616	8.90248	9.1779	8.56069	4.2538	4.22806	4.15646	8.88036	4.21277	1.07585	1.88e-12	1.44e-10	UP
ENSG00000104490	NCALD	neurocalcin delta [Source:HGNC Symbol;Acc:HGNC:7655]	protein_coding	GO:0005576|GO:0023052|GO:0005623|GO:0032991|GO:0016020|GO:0009987|GO:0051179|GO:0005215|GO:0050896|GO:0031090|GO:0007165|GO:0043227|GO:0043167|GO:0043234|GO:0005515|GO:0004872|GO:0022857|GO:0007154|GO:0005622|GO:0012505|GO:0005615|GO:0043229|GO:0051716|GO:0050794|GO:0035556|GO:0031982|GO:0030660|GO:0006810|GO:0003013|GO:0030133|GO:0022803|GO:0030276|GO:0005794|GO:0097708|GO:0030117|GO:0005737|GO:…	extracellular region|signaling|cell|macromolecular complex|membrane|cellular process|localization|transporter activity|response to stimulus|organelle membrane|signal transduction|membrane-bounded organelle|ion binding|protein complex|protein binding|receptor activity|transmembrane transporter activity|cell communication|intracellular|endomembrane system|extracellular space|intracellular organelle…	K19695	neurocalcin delta[-]	hsa04740	Olfactory transduction - Homo sapiens (human)	8:101686543-102124907	181	214	189	53	49	57	0.663841	0.660063	0.736015	0.252314	0.231409	0.221671	0.686639	0.235131	1.54609	2.02e-12	1.53e-10	UP
ENSG00000153253	SCN3A	sodium voltage-gated channel alpha subunit 3 [Source:HGNC Symbol;Acc:HGNC:10590]	protein_coding	GO:0023052|GO:0005623|GO:0032991|GO:0016020|GO:0009987|GO:0051179|GO:0005215|GO:1902495|GO:0071944|GO:0031224|GO:0005886|GO:0022857|GO:0007154|GO:0005622|GO:0006810|GO:0019226|GO:0031226|GO:0034702|GO:0022803|GO:0016021|GO:0050877|GO:0005737|GO:0001518|GO:0042391|GO:0001508|GO:0051899|GO:0015267|GO:0005887|GO:0015075|GO:0034703|GO:0019228|GO:0060078|GO:0043269|GO:0006811|GO:0055085|GO:0034706|GO:…	signaling|cell|macromolecular complex|membrane|cellular process|localization|transporter activity|transmembrane transporter complex|cell periphery|intrinsic component of membrane|plasma membrane|transmembrane transporter activity|cell communication|intracellular|transport|transmission of nerve impulse|intrinsic component of plasma membrane|ion channel complex|passive transmembrane transporter act…	K04836	voltage-gated sodium channel type III alpha[-]	hsa04742	Taste transduction - Homo sapiens (human)	2:165087522-165204067	47	75	39	5	5	8	0.177534	0.238245	0.156417	0.024516	0.0243171	0.0320417	0.190732	0.0269583	2.82275	2.08e-12	1.57e-10	UP
ENSG00000130764	LRRC47	leucine rich repeat containing 47 [Source:HGNC Symbol;Acc:HGNC:29207]	protein_coding	GO:0003824|GO:0097159|GO:0016874|GO:0005515|GO:0003676|GO:0003723|GO:0004812|GO:0004826	catalytic activity|organic cyclic compound binding|ligase activity|protein binding|nucleic acid binding|RNA binding|aminoacyl-tRNA ligase activity|phenylalanine-tRNA ligase activity	-	-	-	-	1:3778558-3796504	341	394	400	653	708	795	5.54648	5.38946	6.90815	13.7864	14.8284	13.7113	5.94803	14.1087	-1.2461	2.26e-12	1.71e-10	DOWN
[truncated: 2,441 more rows]
